# Supplementary material for: Poly[[tris­(N,N-dimethyl­formamide)(μ4-5-nitro­isophthalato)(μ3-5-nitro­isophthalato)dicobalt(II)] N,N-dimethyl­formamide monosolvate]
Source: Acta Crystallogr Sect E Struct Rep Online. 2010 Sep 8;66(Pt 10):m1220–1. doi: 10.1107/S1600536810035270 (PMC2983205; doi:10.1107/S1600536810035270)
Supplement: Supplementary file 2 [file e-66-m1220-Isup2.hkl]

# 
# h,k,l, Fc-squared, Fo-squared, sigma(Fo-squared) and status flag 
# 
data_I
_shelx_title '  P21/c' 
_shelx_refln_list_code          4 
_shelx_F_calc_maximum      285.37 
_exptl_crystal_F_000      1704.00 
_reflns_d_resolution_high  0.7827 
 
loop_ 
 _symmetry_equiv_pos_as_xyz 
 'x, y, z' 
 '-x, y+1/2, -z+1/2' 
 '-x, -y, -z' 
 'x, -y-1/2, z-1/2' 
 
_cell_length_a    10.0833 
_cell_length_b    17.0887 
_cell_length_c    21.0744 
_cell_angle_alpha  90.000 
_cell_angle_beta   92.910 
_cell_angle_gamma  90.000 
 
_shelx_F_squared_multiplier     1.000 
 
loop_ 
 _refln_index_h 
 _refln_index_k 
 _refln_index_l 
 _refln_F_squared_calc 
 _refln_F_squared_meas 
 _refln_F_squared_sigma 
 _refln_observed_status 
   1   0   0     2771.83     3412.28     76.31 o 
   2   0   0    43540.66    45576.18    933.00 o 
   3   0   0     4980.01     7103.80    155.24 o 
   4   0   0     1892.53     2241.91     62.74 o 
   5   0   0     1333.98     1459.27     53.08 o 
   6   0   0     1355.36     1315.87     51.86 o 
   7   0   0       54.58        8.90     25.96 o 
   8   0   0     3698.32     3456.87     78.20 o 
   9   0   0       16.00      -18.63     61.48 o 
  10   0   0     5013.15     5295.77    167.07 o 
  11   0   0       14.69       32.20     67.53 o 
  12   0   0        5.33        4.96     79.79 o 
   1   1   0    35377.08    37675.91    560.71 o 
   2   1   0    16399.21    19478.01    236.39 o 
   3   1   0     3567.17     4117.90     48.74 o 
   4   1   0     4203.41     4262.94     60.66 o 
   5   1   0    17111.23    18515.30    230.46 o 
   6   1   0     1550.46     1464.30     33.26 o 
   7   1   0        3.56      -21.69     21.69 o 
   8   1   0     2156.89     2123.18     63.87 o 
   9   1   0     2604.91     2586.84     58.71 o 
  10   1   0       55.89       -1.52     42.47 o 
  11   1   0      122.11      183.14     49.29 o 
  12   1   0      216.39      288.77     59.17 o 
   0   2   0     5084.85     5549.15     70.98 o 
   1   2   0     3867.56     3820.71     50.64 o 
   2   2   0    14241.98    18081.45    191.18 o 
   3   2   0       97.66       35.68     20.06 o 
   4   2   0     4479.19     4249.33     60.54 o 
   5   2   0      295.72      356.29     19.25 o 
   6   2   0      761.26      633.75     30.50 o 
   7   2   0        5.85       -6.31     22.07 o 
   8   2   0     1154.80     1334.99     50.38 o 
   9   2   0      726.49      824.50     49.01 o 
  10   2   0      285.35      296.47     46.76 o 
  11   2   0       18.34      131.22     70.48 o 
  12   2   0      314.89      430.03    125.48 o 
   1   3   0     5358.23     6128.20     68.47 o 
   2   3   0      490.62      515.20     24.84 o 
   3   3   0     2309.76     2282.66     46.67 o 
   4   3   0     2087.55     2367.63     38.52 o 
   5   3   0      712.84      776.10     32.22 o 
   6   3   0     2900.26     3202.08     56.25 o 
   7   3   0      581.11      672.91     59.27 o 
   8   3   0      573.42      523.81     41.90 o 
   9   3   0     1307.58     1484.64     58.92 o 
  10   3   0      467.59      451.42     49.63 o 
  11   3   0      789.71      805.69     83.19 o 
  12   3   0       11.66       33.44     56.41 o 
   0   4   0    12122.12    13102.65    163.11 o 
   1   4   0      605.90      520.43     11.56 o 
   2   4   0     1385.13     1919.06     40.42 o 
   3   4   0    10273.18     9253.47    148.46 o 
   4   4   0        8.15      -22.69     44.81 o 
   5   4   0      347.74      422.45     19.35 o 
   6   4   0      155.08       97.21     19.26 o 
   7   4   0      384.20      290.95     34.85 o 
   8   4   0     3199.53     3502.66    113.86 o 
   9   4   0       92.16      117.47     43.46 o 
  10   4   0       70.85       43.97     44.12 o 
  11   4   0      197.68      235.07     51.82 o 
  12   4   0      324.41      356.79     60.85 o 
   1   5   0     2093.33     2179.49     30.12 o 
   2   5   0     2165.06     2443.57     40.51 o 
   3   5   0      386.39      363.50     46.60 o 
   4   5   0     5405.17     5913.78    105.51 o 
   5   5   0      568.13      508.25     30.70 o 
   6   5   0        9.74       29.18     33.20 o 
   7   5   0       80.29      109.78     73.22 o 
   8   5   0      136.68      176.08     36.57 o 
   9   5   0     1276.52     1316.23     57.18 o 
  10   5   0      286.30      250.37     45.02 o 
  11   5   0       15.74      -24.00     49.14 o 
  12   5   0        0.39      -61.35     74.66 o 
   0   6   0    14060.11    15190.40    190.54 o 
   1   6   0     2112.72     2055.96     24.39 o 
   2   6   0     9234.03     9443.21     95.30 o 
   3   6   0      496.86      488.87     21.68 o 
   4   6   0        8.42      -32.72     32.72 o 
   5   6   0     1413.41     1467.90    126.09 o 
   6   6   0      111.30      200.57     30.83 o 
   7   6   0       96.14       23.32     48.90 o 
   8   6   0     1403.59     1284.60     54.44 o 
   9   6   0      635.45      555.02     79.49 o 
  10   6   0       86.17      119.27     44.96 o 
  11   6   0        0.14      -22.17     49.98 o 
  12   6   0       49.94      161.97     81.62 o 
   1   7   0     2830.15     2818.91     31.64 o 
   2   7   0      221.91      220.59     35.10 o 
   3   7   0     8760.55     8903.53    122.13 o 
   4   7   0      105.08      157.18     26.85 o 
   5   7   0      112.18      139.81     33.46 o 
   6   7   0     1748.11     1633.09     52.51 o 
   7   7   0     1652.07     1709.68    131.83 o 
   8   7   0       11.66       32.08     37.54 o 
   9   7   0       18.17       -7.74     45.77 o 
  10   7   0      744.86      765.45     54.60 o 
  11   7   0      515.47      497.82     57.61 o 
  12   7   0        0.44      -30.95     59.26 o 
   0   8   0     6812.69     7405.66    100.26 o 
   1   8   0    11768.91    11575.60    106.03 o 
   2   8   0    16842.82    16486.64    162.16 o 
   3   8   0     2638.33     2839.04     44.56 o 
   4   8   0       34.77      -10.78     49.56 o 
   5   8   0     1351.52     1203.75     45.41 o 
   6   8   0     1596.90     1674.92     67.79 o 
   7   8   0      964.30      935.73     49.01 o 
   8   8   0     4050.92     3887.48     93.83 o 
   9   8   0        5.74      -44.42     44.42 o 
  10   8   0        1.57       40.80     49.29 o 
  11   8   0     1159.63     1134.06     68.91 o 
   1   9   0     2754.33     2793.10     33.58 o 
   2   9   0        8.54        6.20     14.59 o 
   3   9   0     7576.68     7209.93     91.23 o 
   4   9   0     8368.54     8007.43    116.66 o 
   5   9   0       11.28      -25.60     50.17 o 
   6   9   0     4697.23     4380.41     95.80 o 
   7   9   0     4846.67     4885.09    229.03 o 
   8   9   0      127.17      114.07     49.12 o 
   9   9   0       10.05        6.84     47.80 o 
  10   9   0     1667.17     1649.32     82.27 o 
  11   9   0      417.14      385.53     65.09 o 
   0  10   0     8198.89     9366.09    126.37 o 
   1  10   0        5.27        1.07     23.32 o 
   2  10   0     3891.37     3622.31     46.48 o 
   3  10   0      141.09       60.37     19.98 o 
   4  10   0      346.07      319.47     23.67 o 
   5  10   0      772.17      703.65     34.14 o 
   6  10   0     1791.44     1665.18     46.87 o 
   7  10   0      161.47      130.32     40.62 o 
   8  10   0      139.94      245.33    139.62 o 
   9  10   0       69.91       11.63     46.96 o 
  10  10   0      129.67       61.98     40.56 o 
  11  10   0      234.05      332.00    125.30 o 
   1  11   0     3466.51     3277.26     39.98 o 
   2  11   0      250.82      251.57     30.27 o 
   3  11   0      197.23      178.80     25.03 o 
   4  11   0      223.29      194.92     25.81 o 
   5  11   0     1773.42     1708.48     47.40 o 
   6  11   0       39.78      -16.47     33.66 o 
   7  11   0      303.23      325.65     34.62 o 
   8  11   0      123.88      112.56     39.47 o 
   9  11   0      856.06      798.35     45.96 o 
  10  11   0       13.56       26.71     41.55 o 
  11  11   0       11.86      -22.06     47.45 o 
   0  12   0    10085.11     9993.95    136.90 o 
   1  12   0     2860.54     2778.88     37.04 o 
   2  12   0        1.61      -12.46     22.98 o 
   3  12   0      176.57      195.39     23.34 o 
   4  12   0      516.39      483.57     46.57 o 
   5  12   0      193.49      196.72     30.72 o 
   6  12   0      239.68      228.84     33.41 o 
   7  12   0       18.14        7.43     32.97 o 
   8  12   0       67.41       27.01     35.93 o 
   9  12   0      478.69      517.92     43.89 o 
  10  12   0      209.72      266.32     46.50 o 
   1  13   0      673.66      611.13     37.09 o 
   2  13   0      724.96      787.46     29.38 o 
   3  13   0      242.20      234.04     25.75 o 
   4  13   0      820.37      823.89     32.54 o 
   5  13   0     1458.84     1545.01     49.37 o 
   6  13   0      224.39      131.26     33.29 o 
   7  13   0     1189.30     1168.60     49.35 o 
   8  13   0      425.09      442.58     42.73 o 
   9  13   0       54.74       23.30     41.29 o 
  10  13   0       15.26       54.06     47.09 o 
   0  14   0      313.06      281.94     75.92 o 
   1  14   0       77.97       97.53     28.92 o 
   2  14   0        1.26      -23.35     23.35 o 
   3  14   0        1.12      -26.21     26.21 o 
   4  14   0       42.22       68.11     26.58 o 
   5  14   0      166.92      122.84     34.54 o 
   6  14   0      644.57      549.01     41.97 o 
   7  14   0       13.90       -1.73     37.45 o 
   8  14   0        1.69      -19.48     39.93 o 
   9  14   0       96.57       99.96     44.40 o 
   1  15   0      346.98      336.05     32.50 o 
   2  15   0        3.11       22.96     29.36 o 
   3  15   0        0.29        0.09     28.12 o 
   4  15   0      360.03      383.98     30.98 o 
   5  15   0     2054.35     2128.59    155.02 o 
   6  15   0       84.34      133.54     38.60 o 
   7  15   0        2.96      -20.39     39.89 o 
   8  15   0        4.95       30.70     80.19 o 
   9  15   0      209.46      248.34     49.14 o 
   0  16   0     2868.40     2734.68    108.68 o 
   1  16   0     1121.05     1009.96     67.53 o 
   2  16   0       75.51       11.08     43.04 o 
   3  16   0      544.24      511.39     47.99 o 
   4  16   0     1992.52     2103.31     59.99 o 
   5  16   0       26.83       43.36     31.03 o 
   6  16   0      201.40      166.43     50.70 o 
   7  16   0        0.04       36.62     43.93 o 
   8  16   0        1.07       55.38     46.60 o 
   1  17   0      946.92      964.32     52.97 o 
   2  17   0      206.67      250.22     36.31 o 
   3  17   0       17.25      -36.55     40.86 o 
   4  17   0     1973.19     2012.36     81.61 o 
   5  17   0     1706.65     1891.25     74.07 o 
   6  17   0      171.50      177.27     44.44 o 
   7  17   0       23.34      -10.89     46.84 o 
   8  17   0      359.94      410.04     73.42 o 
   0  18   0      449.34      592.06     71.35 o 
   1  18   0       67.73      129.74     76.71 o 
   2  18   0       78.22      128.09     42.59 o 
   3  18   0      167.47      152.54     65.35 o 
   4  18   0      820.85      833.46     47.58 o 
   5  18   0       74.48      141.35     42.10 o 
   6  18   0      226.36      162.20     58.93 o 
   7  18   0       38.22       62.21     67.44 o 
   1  19   0      140.89      166.94     47.10 o 
   2  19   0       30.46       48.58     44.41 o 
   3  19   0      765.15      699.54     48.02 o 
   4  19   0       12.14      -37.88     40.36 o 
   5  19   0       31.21       47.53     62.91 o 
   6  19   0       16.31        7.12     64.23 o 
   0  20   0       24.68       -4.79     67.61 o 
   1  20   0      202.65      263.96     51.17 o 
   2  20   0      700.16      803.18     78.32 o 
   3  20   0       11.87      -49.26     49.26 o 
   4  20   0       17.22       77.76     45.42 o 
   5  20   0       87.24       33.22     62.99 o 
   1  21   0       18.77      179.33    130.35 o 
   2  21   0       79.78       78.22     51.86 o 
   3  21   0      118.18      211.14     54.59 o 
 -12   1   1       71.90       -2.87     55.16 o 
 -11   1   1       16.68       37.11     47.24 o 
 -10   1   1      586.20      493.07     51.56 o 
  -9   1   1      450.69      476.35     35.29 o 
  -8   1   1     3904.10     4079.16    126.93 o 
  -7   1   1      394.56      393.09     33.18 o 
  -6   1   1     3363.53     3470.16     56.92 o 
  -5   1   1     3693.66     3749.22     57.51 o 
  -4   1   1     6466.41     7153.89     94.32 o 
  -3   1   1      200.09      186.54     12.58 o 
  -2   1   1       39.01       39.03      8.25 o 
  -1   1   1    18225.25    19148.02    286.80 o 
   1   1   1     4016.41     4833.11     64.36 o 
   2   1   1     4671.21     5153.22     66.31 o 
   3   1   1     9600.15    11595.36    144.25 o 
   4   1   1    24125.79    26825.47    325.90 o 
   5   1   1     4484.86     5015.61     71.81 o 
   6   1   1     1572.61     1746.24     37.34 o 
   7   1   1        5.95       31.27     21.30 o 
   8   1   1     2434.88     2373.20    110.34 o 
   9   1   1     2153.45     2168.30     61.26 o 
  10   1   1       70.89       69.07     42.51 o 
  11   1   1      182.58      173.25     72.22 o 
  12   1   1       64.39       38.54     58.75 o 
 -12   2   1       27.42       52.21     55.72 o 
 -11   2   1        1.57      -39.24     46.91 o 
 -10   2   1       67.04        0.42     33.72 o 
  -9   2   1       66.00      -31.35     36.35 o 
  -8   2   1       16.78        6.10     33.10 o 
  -7   2   1        5.82       17.54     22.01 o 
  -6   2   1       29.46       14.52     30.39 o 
  -5   2   1     2849.41     3011.05     57.06 o 
  -4   2   1    10323.14     9829.79    125.84 o 
  -3   2   1     5271.25     6205.33     81.14 o 
  -2   2   1      209.13      170.61     47.95 o 
  -1   2   1      889.60      918.79     16.45 o 
   0   2   1    30166.68    32143.07    304.53 o 
   1   2   1     1700.95     1847.52     20.63 o 
   2   2   1     9284.04    11088.83    137.38 o 
   3   2   1     1569.77     1733.79     67.68 o 
   4   2   1      127.55      120.99     15.12 o 
   5   2   1     3812.11     4128.76     62.50 o 
   6   2   1     6317.28     6803.26     95.58 o 
   7   2   1     2004.26     2077.67     42.96 o 
   8   2   1      793.85      871.22     83.41 o 
   9   2   1     4476.59     4546.60    110.29 o 
  10   2   1     3050.94     3196.08     70.22 o 
  11   2   1      359.39      330.66     53.65 o 
  12   2   1       78.28       94.59     58.19 o 
 -12   3   1      330.91      234.20     58.78 o 
 -11   3   1        2.14       61.73     47.81 o 
 -10   3   1      244.56      178.10     45.53 o 
  -9   3   1     2536.19     2563.15     72.93 o 
  -8   3   1     1355.43     1453.68     53.94 o 
  -7   3   1       96.48      129.15     41.61 o 
  -6   3   1      201.27      230.98     36.87 o 
  -5   3   1     4889.87     5029.02     86.42 o 
  -4   3   1     5096.05     5473.00     75.02 o 
  -3   3   1     2779.73     2795.45     48.17 o 
  -2   3   1    13486.07    14823.51    225.98 o 
  -1   3   1     1095.24      994.55     19.89 o 
   0   3   1    26957.40    29728.25    256.89 o 
   1   3   1    52894.42    54834.85    514.36 o 
   2   3   1    22402.92    24187.61    256.28 o 
   3   3   1    13442.40    15363.86    189.55 o 
   4   3   1     2497.91     2953.39     78.40 o 
   5   3   1     2303.53     2268.28     35.40 o 
   6   3   1      122.71      101.07     22.53 o 
   7   3   1      603.68      571.86     35.10 o 
   8   3   1      606.49      517.39     55.34 o 
   9   3   1     2692.92     2729.76     75.85 o 
  10   3   1       35.78      -10.75     63.22 o 
  11   3   1      405.10      453.44    118.47 o 
  12   3   1       10.48       46.68     56.08 o 
 -12   4   1      174.75      272.56     60.01 o 
 -11   4   1      134.66      105.72     51.03 o 
 -10   4   1      182.23      196.69     46.68 o 
  -9   4   1       99.13      127.67     40.52 o 
  -8   4   1     1301.77     1346.29     52.92 o 
  -7   4   1      863.45      821.13     40.79 o 
  -6   4   1      511.78      521.19     24.77 o 
  -5   4   1      531.60      515.77     35.10 o 
  -4   4   1    17975.71    19430.13    299.42 o 
  -3   4   1      583.39      686.91     46.12 o 
  -2   4   1    15104.89    15895.92    235.13 o 
  -1   4   1      243.31      230.18      9.45 o 
   0   4   1      151.06       92.31     16.44 o 
   1   4   1     1744.58     1759.10     22.39 o 
   2   4   1     3173.53     3017.17     38.09 o 
   3   4   1     4499.04     4747.91     70.99 o 
   4   4   1     3138.50     3405.97     50.94 o 
   5   4   1       51.27       68.35     16.90 o 
   6   4   1     1368.62     1296.88     38.10 o 
   7   4   1      317.72      293.45     46.77 o 
   8   4   1     2083.18     2092.29     61.86 o 
   9   4   1        2.12      131.68     40.71 o 
  10   4   1      494.70      462.82     60.39 o 
  11   4   1      234.70      231.96     71.35 o 
  12   4   1      146.47      178.63     58.45 o 
 -12   5   1       78.44       94.76     78.05 o 
 -11   5   1      467.08      518.59     55.97 o 
 -10   5   1     1075.31     1050.91     56.91 o 
  -9   5   1      910.05      814.28     50.31 o 
  -8   5   1     2377.92     2191.02    102.68 o 
  -7   5   1     2888.70     3193.97     84.10 o 
  -6   5   1     1950.34     1807.79     52.04 o 
  -5   5   1      564.08      589.90     34.68 o 
  -4   5   1       51.68       35.30     22.50 o 
  -3   5   1    25213.58    24473.42    371.45 o 
  -2   5   1     2544.23     2392.60     40.19 o 
  -1   5   1      591.34      798.29     16.12 o 
   0   5   1    81436.41    85921.16    733.39 o 
   1   5   1    14061.55    14761.34    130.45 o 
   2   5   1     2192.17     1836.88     24.41 o 
   3   5   1     7560.81     8741.03    116.94 o 
   4   5   1      464.23      595.83     29.92 o 
   5   5   1     3401.91     4001.95     80.30 o 
   6   5   1       15.09       24.87     26.89 o 
   7   5   1     2487.64     2390.08     62.85 o 
   8   5   1     4071.34     3877.62    141.97 o 
   9   5   1       28.38       15.86     44.60 o 
  10   5   1       33.47       11.35     44.41 o 
  11   5   1       99.90       35.20     49.22 o 
  12   5   1      415.45      426.91     82.67 o 
 -12   6   1      272.44      281.03     61.47 o 
 -11   6   1      237.97      265.02     52.70 o 
 -10   6   1      448.37      434.16     50.41 o 
  -9   6   1      748.57      700.03     47.99 o 
  -8   6   1     2156.75     1991.19     63.65 o 
  -7   6   1      121.37      133.22     34.68 o 
  -6   6   1     7514.85     7828.22    140.60 o 
  -5   6   1     5084.07     5037.08     97.00 o 
  -4   6   1     4990.70     5586.94    148.28 o 
  -3   6   1      821.85      654.25     30.24 o 
  -2   6   1     1744.39     1726.78     32.27 o 
  -1   6   1     2384.49     2265.99     26.12 o 
   0   6   1     9472.08    10225.44     92.70 o 
   1   6   1     1306.14     1232.47     30.21 o 
   2   6   1     2632.11     2687.91     33.30 o 
   3   6   1      125.69       73.33     21.10 o 
   4   6   1    18119.07    19560.38    304.26 o 
   5   6   1      937.16      909.84     38.46 o 
   6   6   1      142.92      142.78     28.75 o 
   7   6   1     4400.50     4456.62     94.47 o 
   8   6   1     2524.33     2687.57     73.28 o 
   9   6   1      784.24      758.73     50.32 o 
  10   6   1      175.41      187.26     47.07 o 
  11   6   1      613.47      596.01     58.81 o 
  12   6   1      131.40      120.16     84.71 o 
 -12   7   1        7.00       24.90     74.09 o 
 -11   7   1      533.12      520.13     57.66 o 
 -10   7   1      847.45      868.12     59.30 o 
  -9   7   1       30.15       33.51     39.66 o 
  -8   7   1     1023.27      925.07     55.43 o 
  -7   7   1     2443.78     2503.26     69.12 o 
  -6   7   1      327.81      360.12     36.95 o 
  -5   7   1      552.01      581.09     38.29 o 
  -4   7   1     1000.22     1184.51     41.56 o 
  -3   7   1    11536.74    11691.91    155.39 o 
  -2   7   1     3376.74     3945.66     50.53 o 
  -1   7   1     3225.01     2956.30     33.04 o 
   0   7   1     2697.02     2901.96     32.16 o 
   1   7   1       35.77       47.50     14.85 o 
   2   7   1     4480.71     4023.71     46.68 o 
   3   7   1    14205.73    15780.61    216.93 o 
   4   7   1     4050.37     4029.57     86.15 o 
   5   7   1      463.02      586.92     35.51 o 
   6   7   1     2094.31     2190.05     60.36 o 
   7   7   1      580.12      537.82     39.96 o 
   8   7   1        7.50      -33.54     44.42 o 
   9   7   1      542.44      421.16     49.82 o 
  10   7   1      146.07      155.80     46.42 o 
  11   7   1       10.28       79.32     51.84 o 
  12   7   1      322.45      348.33     95.54 o 
 -11   8   1      191.17      233.39     57.70 o 
 -10   8   1       27.49       70.05     70.83 o 
  -9   8   1        1.32      -72.99     85.32 o 
  -8   8   1      387.16      330.26     44.52 o 
  -7   8   1      588.55      513.40     87.15 o 
  -6   8   1      130.70      182.49     40.72 o 
  -5   8   1        2.65       32.54     30.48 o 
  -4   8   1      263.36      304.18     31.68 o 
  -3   8   1      786.89      702.78     27.52 o 
  -2   8   1     6253.04     6550.66     70.86 o 
  -1   8   1     3599.82     3746.19     43.42 o 
   0   8   1     4157.63     4514.44     46.70 o 
   1   8   1      266.63      285.57     18.55 o 
   2   8   1     4817.23     5121.42     57.85 o 
   3   8   1      170.79      131.15     13.79 o 
   4   8   1      776.35      874.60     52.02 o 
   5   8   1      386.22      407.64     41.01 o 
   6   8   1      553.63      495.66     38.08 o 
   7   8   1       10.46       26.93     37.23 o 
   8   8   1      402.80      460.39     90.45 o 
   9   8   1      172.22      161.66     46.09 o 
  10   8   1       43.81      -12.79     50.03 o 
  11   8   1        8.79       39.97     65.57 o 
 -11   9   1      351.86      362.33    116.86 o 
 -10   9   1      105.30      146.78     55.13 o 
  -9   9   1      104.80       86.17     78.62 o 
  -8   9   1     1077.35     1108.22     57.47 o 
  -7   9   1       13.44        0.91     48.16 o 
  -6   9   1     1808.07     1660.20     58.49 o 
  -5   9   1      181.99      212.15     36.38 o 
  -4   9   1       54.44      -32.92     71.66 o 
  -3   9   1       46.29       66.80     32.56 o 
  -2   9   1       65.54       47.88     14.68 o 
  -1   9   1       20.80       12.71     15.25 o 
   0   9   1     5685.48     5521.85     56.13 o 
   1   9   1      469.33      536.09     15.78 o 
   2   9   1      902.68     1044.83     23.30 o 
   3   9   1      329.81      277.34     27.26 o 
   4   9   1     2126.88     2160.32     41.08 o 
   5   9   1      914.46      974.17     35.50 o 
   6   9   1      482.39      424.63     30.95 o 
   7   9   1        2.63        7.75     27.95 o 
   8   9   1      685.46      648.64     39.09 o 
   9   9   1      362.36      293.67     38.32 o 
  10   9   1        5.68       -2.27     38.65 o 
  11   9   1       75.98       92.85     46.13 o 
 -11  10   1       35.24      169.88     63.62 o 
 -10  10   1      241.41      160.08     57.00 o 
  -9  10   1      441.13      433.74     53.77 o 
  -8  10   1      449.60      391.03     48.25 o 
  -7  10   1      536.23      535.30     46.26 o 
  -6  10   1     1072.18     1084.50     51.18 o 
  -5  10   1     2867.07     2816.16     72.70 o 
  -4  10   1     1145.30     1053.69     30.32 o 
  -3  10   1     1917.67     2126.20     40.52 o 
  -2  10   1     4179.40     3887.52     48.68 o 
  -1  10   1     4097.83     4163.28     46.12 o 
   0  10   1     6700.30     6850.37     96.74 o 
   1  10   1     1923.18     1981.36     28.13 o 
   2  10   1     4796.72     4880.82     57.73 o 
   3  10   1       90.84      131.56     20.65 o 
   4  10   1      343.53      342.42     28.25 o 
   5  10   1      807.65      748.37     34.05 o 
   6  10   1      123.86      151.72     29.54 o 
   7  10   1     1937.32     1850.27     57.44 o 
   8  10   1     1753.87     1786.27     54.26 o 
   9  10   1      240.27      255.53     38.43 o 
  10  10   1      130.63      142.08     59.17 o 
  11  10   1      151.68      207.68    104.64 o 
 -11  11   1      723.88      595.95     54.71 o 
 -10  11   1      480.99      460.06     46.24 o 
  -9  11   1      164.29      175.67    175.21 o 
  -8  11   1       95.19      107.04     45.96 o 
  -7  11   1     1998.76     1830.05    146.10 o 
  -6  11   1      119.80      130.05     29.24 o 
  -5  11   1      376.47      371.47     30.47 o 
  -4  11   1      525.17      460.45     26.34 o 
  -3  11   1       47.32       54.70     23.46 o 
  -2  11   1      112.30      139.30     26.00 o 
  -1  11   1     2811.77     2478.13     33.55 o 
   0  11   1       10.15       31.85     19.61 o 
   1  11   1      263.22      259.25     31.57 o 
   2  11   1     3175.96     3084.93     42.76 o 
   3  11   1     6547.43     6679.99     88.68 o 
   4  11   1     3836.41     3844.76     60.95 o 
   5  11   1      155.00      123.19     36.23 o 
   6  11   1     2107.17     2113.94     55.16 o 
   7  11   1      737.17      720.59     40.16 o 
   8  11   1      186.02      194.25     36.25 o 
   9  11   1      533.71      405.31     42.43 o 
  10  11   1       19.41       94.09     54.57 o 
  11  11   1        1.05      -18.66     57.60 o 
 -10  12   1       77.17       56.52     43.49 o 
  -9  12   1       10.01       14.62     37.69 o 
  -8  12   1      597.57      509.55     40.60 o 
  -7  12   1      200.67      248.26     34.53 o 
  -6  12   1      934.95      932.89     40.76 o 
  -5  12   1        7.85       20.20     28.53 o 
  -4  12   1        5.93      -17.89     22.72 o 
  -3  12   1        0.22        5.61     21.83 o 
  -2  12   1      553.79      467.49     24.52 o 
  -1  12   1      400.72      426.80     23.81 o 
   0  12   1     2236.04     2222.98     43.51 o 
   1  12   1      560.53      568.29     24.14 o 
   2  12   1     2128.58     2171.39     41.86 o 
   3  12   1      236.71      188.61     23.84 o 
   4  12   1     3445.59     3655.54     60.68 o 
   5  12   1       69.01       50.97     29.69 o 
   6  12   1      712.14      679.08     39.28 o 
   7  12   1      529.10      473.55     38.43 o 
   8  12   1     1367.72     1312.81     58.85 o 
   9  12   1       10.67       -2.51     39.62 o 
  10  12   1       30.88       55.11     44.03 o 
 -10  13   1        2.18      -22.40     51.96 o 
  -9  13   1      598.48      618.44     48.48 o 
  -8  13   1      918.56      746.76     56.97 o 
  -7  13   1      761.27      659.75     42.18 o 
  -6  13   1       18.87       27.97     32.05 o 
  -5  13   1     1261.96     1233.26     45.17 o 
  -4  13   1      353.58      344.44     28.10 o 
  -3  13   1      315.28      284.27     25.14 o 
  -2  13   1       29.95       -0.19     22.02 o 
  -1  13   1      555.67      545.33     26.43 o 
   0  13   1      673.50      644.61     25.42 o 
   1  13   1     2814.32     2964.40     44.13 o 
   2  13   1       10.89       11.18     21.97 o 
   3  13   1      735.38      706.31     29.59 o 
   4  13   1      701.08      780.38     32.13 o 
   5  13   1     2661.24     2460.35     59.77 o 
   6  13   1        0.28       -5.80     33.30 o 
   7  13   1     1022.42      899.21     45.48 o 
   8  13   1        5.11       -2.40     37.70 o 
   9  13   1      242.78      242.81     44.47 o 
  10  13   1       19.78       68.20     65.70 o 
  -9  14   1       55.03       58.29     44.06 o 
  -8  14   1       66.37      103.49     41.62 o 
  -7  14   1      426.88      445.45     41.18 o 
  -6  14   1      918.77      865.36     45.47 o 
  -5  14   1       44.92       59.57     40.85 o 
  -4  14   1     2582.01     2649.70     53.28 o 
  -3  14   1      604.00      596.81     31.07 o 
  -2  14   1        4.65        9.16     22.69 o 
  -1  14   1      336.64      351.69     31.04 o 
   0  14   1     5714.62     5452.29     75.86 o 
   1  14   1        9.84        5.26     27.36 o 
   2  14   1      180.99      212.02     25.67 o 
   3  14   1       89.20       99.42     24.97 o 
   4  14   1      508.31      533.12     30.52 o 
   5  14   1      404.16      398.99     31.42 o 
   6  14   1     2106.04     2146.02     60.92 o 
   7  14   1       53.23      -17.91     37.57 o 
   8  14   1       16.01      -39.05     39.05 o 
   9  14   1      385.33      369.57     50.64 o 
  -9  15   1      593.49      548.04     51.61 o 
  -8  15   1      281.36      271.05     45.89 o 
  -7  15   1        0.06      -28.44     40.36 o 
  -6  15   1       22.71       45.15     37.16 o 
  -5  15   1     1345.51     1375.56     55.44 o 
  -4  15   1      262.69      257.77     29.61 o 
  -3  15   1      173.57      166.60     27.09 o 
  -2  15   1      108.45      115.20     30.46 o 
  -1  15   1      358.02      386.17     34.76 o 
   0  15   1       62.39      117.85     37.47 o 
   1  15   1     1371.09     1353.38     54.84 o 
   2  15   1        7.25      -24.84     24.84 o 
   3  15   1        8.62      -13.49     25.35 o 
   4  15   1      854.95      902.68     41.30 o 
   5  15   1     2720.88     2823.56     89.51 o 
   6  15   1        0.51        1.40     37.29 o 
   7  15   1      128.58      120.21     51.18 o 
   8  15   1      145.61      185.48     54.57 o 
   9  15   1       58.36       99.93    130.35 o 
  -8  16   1      288.85      332.92     49.94 o 
  -7  16   1      142.46      119.52     43.67 o 
  -6  16   1       15.42      -28.66     40.25 o 
  -5  16   1      195.28      161.89     39.27 o 
  -4  16   1      944.39     1147.01     65.95 o 
  -3  16   1        6.31       40.81     32.64 o 
  -2  16   1      122.85       99.07     31.28 o 
  -1  16   1        1.21       22.62     30.58 o 
   0  16   1       57.96      123.40     44.64 o 
   1  16   1       21.86       13.88     31.29 o 
   2  16   1       85.34       55.69     43.81 o 
   3  16   1      262.60      292.20     29.52 o 
   4  16   1      146.38      129.47     30.54 o 
   5  16   1       28.11       37.72     31.26 o 
   6  16   1      449.10      434.29     54.66 o 
   7  16   1        0.69        7.35     45.81 o 
   8  16   1       47.85       71.09     47.88 o 
  -8  17   1       14.25      -18.20     50.96 o 
  -7  17   1      339.32      296.79     82.08 o 
  -6  17   1      204.86      192.29     50.56 o 
  -5  17   1       53.13       26.62     61.30 o 
  -4  17   1        0.45      -36.04     36.04 o 
  -3  17   1      219.71      261.83     47.48 o 
  -2  17   1       56.46       28.23     33.36 o 
  -1  17   1       75.98      137.94     40.53 o 
   0  17   1      163.18      182.65     42.47 o 
   1  17   1      167.89      172.75     42.42 o 
   2  17   1      546.75      558.60     40.63 o 
   3  17   1      384.60      408.37     40.30 o 
   4  17   1       13.21       75.19     36.99 o 
   5  17   1        0.15       14.80     33.69 o 
   6  17   1       29.00       12.94     57.11 o 
   7  17   1       82.89      233.02     59.82 o 
   8  17   1       29.00       -4.97     63.10 o 
  -7  18   1       12.04       38.08     62.48 o 
  -6  18   1       26.23       25.88     58.32 o 
  -5  18   1       66.57       62.56     55.11 o 
  -4  18   1      343.30      333.87     42.55 o 
  -3  18   1       39.93       52.73     37.21 o 
  -2  18   1      148.39      183.49     43.70 o 
  -1  18   1      652.80      631.67     50.54 o 
   0  18   1      587.50      510.02     48.11 o 
   1  18   1      259.44      230.99     57.91 o 
   2  18   1        1.52       45.73     41.59 o 
   3  18   1       93.63       78.30     38.14 o 
   4  18   1      337.16      314.22     41.47 o 
   5  18   1      116.28      130.03     41.64 o 
   6  18   1      143.90      225.07     48.92 o 
   7  18   1      193.77      265.77     78.00 o 
  -6  19   1        0.56      -43.63     63.82 o 
  -5  19   1       21.81       23.00     58.49 o 
  -4  19   1       32.71       28.32     59.90 o 
  -3  19   1      129.97      151.26     40.70 o 
  -2  19   1        9.37      -21.20     52.21 o 
  -1  19   1        1.38       10.85     45.38 o 
   0  19   1      139.68      155.20     48.05 o 
   1  19   1      776.55      798.45     56.50 o 
   2  19   1      741.25      715.45     54.06 o 
   3  19   1       80.04      113.69     41.11 o 
   4  19   1      287.44      341.99     49.21 o 
   5  19   1      252.88      402.96     47.71 o 
   6  19   1       18.86       -6.88     62.23 o 
  -5  20   1        1.55       38.06     81.58 o 
  -4  20   1      497.52      493.13     49.35 o 
  -3  20   1      130.61      225.68     51.78 o 
  -2  20   1       14.39       14.44     63.44 o 
  -1  20   1      180.51      238.87     60.09 o 
   0  20   1      250.87      230.93     49.62 o 
   1  20   1       54.63       50.81     49.24 o 
   2  20   1      277.02      374.41    110.38 o 
   3  20   1        3.54       31.31     48.47 o 
   4  20   1       10.59       83.99     73.58 o 
   5  20   1        1.24       61.96     48.55 o 
  -3  21   1      266.09      343.49     77.31 o 
  -2  21   1        2.75      -68.57     68.57 o 
  -1  21   1      206.98      154.87     52.52 o 
   0  21   1        0.39       18.36     73.96 o 
   1  21   1      235.99      319.33     54.72 o 
   2  21   1        1.31      -50.80     50.80 o 
   3  21   1      214.54      221.89     55.69 o 
 -12   0   2      150.50      319.61     79.97 o 
 -11   0   2      380.54      509.31     76.14 o 
 -10   0   2       83.56       80.23     58.91 o 
  -9   0   2      993.83     1004.84     47.50 o 
  -8   0   2     7742.54     7677.35    138.88 o 
  -7   0   2     3572.12     3998.70     82.04 o 
  -6   0   2     1163.56     1221.36     39.14 o 
  -5   0   2    11740.49    12059.51    262.18 o 
  -4   0   2    33924.82    40041.20    822.75 o 
  -3   0   2    20000.50    20486.32    425.25 o 
  -2   0   2    43367.03    46891.70    959.19 o 
  -1   0   2     1311.63     1636.69     28.71 o 
   1   0   2     4788.20     5065.89     80.73 o 
   2   0   2     5744.66     6563.43    142.53 o 
   3   0   2     4349.21     5118.69    116.60 o 
   4   0   2     1067.16     1401.32     47.77 o 
   5   0   2     7091.35     7162.98    165.77 o 
   6   0   2     9817.04    11101.54    247.65 o 
   7   0   2     5887.68     6223.63    154.11 o 
   8   0   2     1021.46     1048.41     43.79 o 
   9   0   2     8298.98     8725.41    157.24 o 
  10   0   2     5817.95     6208.14    186.39 o 
  11   0   2      133.53      216.06     76.40 o 
  12   0   2      602.29      577.88     91.72 o 
 -12   1   2      369.97      390.31     59.77 o 
 -11   1   2        1.36       57.10     73.40 o 
 -10   1   2       97.00       89.38     41.56 o 
  -9   1   2      789.06      744.93     38.18 o 
  -8   1   2     5864.04     6072.95     93.01 o 
  -7   1   2      611.84      620.42     28.52 o 
  -6   1   2     1255.02     1053.65     30.17 o 
  -5   1   2     1055.10     1026.36     27.12 o 
  -4   1   2        4.66       -5.14     18.52 o 
  -3   1   2    21095.00    19950.67    243.37 o 
  -2   1   2      353.04      509.86     13.29 o 
  -1   1   2      112.37      176.83     20.35 o 
   0   1   2    16739.15    15260.09    162.39 o 
   1   1   2    68606.48    71020.10   1082.69 o 
   2   1   2     8415.77    10902.11    134.43 o 
   3   1   2    13491.29    15722.50    193.08 o 
   4   1   2     4514.06     5422.52    105.85 o 
   5   1   2     5541.62     6041.54     83.99 o 
   6   1   2       36.05       52.53     20.02 o 
   7   1   2     2858.15     2827.34     52.34 o 
   8   1   2       36.75       32.24     24.46 o 
   9   1   2       69.46       88.44     30.42 o 
  10   1   2     1182.51     1155.56     58.51 o 
  11   1   2     2126.23     2340.34     97.81 o 
  12   1   2        0.16      -16.47     58.39 o 
 -12   2   2      201.81      247.30     86.15 o 
 -11   2   2       18.61      -30.66     49.01 o 
 -10   2   2      504.66      559.15     39.63 o 
  -9   2   2       10.26      -37.24     37.24 o 
  -8   2   2      614.28      522.49     40.73 o 
  -7   2   2      129.71      189.87     24.67 o 
  -6   2   2     1285.96     1527.21     35.27 o 
  -5   2   2       53.96       60.15     17.98 o 
  -4   2   2     3541.85     4290.25     61.14 o 
  -3   2   2     2141.74     2724.48     40.71 o 
  -2   2   2    19504.85    21165.69    257.55 o 
  -1   2   2      519.88      632.64     12.90 o 
   0   2   2    13608.77    13864.37    132.77 o 
   1   2   2      125.36      190.60     14.53 o 
   2   2   2    70287.65    74090.46    770.90 o 
   3   2   2    17103.10    21129.14    257.20 o 
   4   2   2     1392.53     1696.78     37.30 o 
   5   2   2     1265.38     1282.68     61.23 o 
   6   2   2      773.62      978.78     28.89 o 
   7   2   2     1179.93     1307.54     44.88 o 
   8   2   2      581.62      627.12     67.18 o 
   9   2   2      123.09      217.29     65.18 o 
  10   2   2      276.91      320.40     47.50 o 
  11   2   2      161.67      176.51     52.24 o 
  12   2   2      527.67      589.22     64.74 o 
 -12   3   2        1.10      -13.49     78.49 o 
 -11   3   2      870.76      977.43    114.95 o 
 -10   3   2       14.83      -35.88     44.06 o 
  -9   3   2       81.17       50.04     56.30 o 
  -8   3   2       11.88      -35.36     35.36 o 
  -7   3   2     2954.87     3028.90     54.92 o 
  -6   3   2       33.58       87.12     20.79 o 
  -5   3   2     3834.62     3930.91     59.80 o 
  -4   3   2      281.26      271.67     16.34 o 
  -3   3   2     4734.72     4765.93     64.77 o 
  -2   3   2      673.81      494.40     53.38 o 
  -1   3   2    13944.06    15107.49    161.27 o 
   0   3   2    18648.67    19679.20    186.57 o 
   1   3   2    26016.40    27484.84    259.36 o 
   2   3   2        6.11       -8.70     12.51 o 
   3   3   2    16629.47    18093.94    221.79 o 
   4   3   2    22332.79    25771.91    314.05 o 
   5   3   2     1167.55     1101.77     27.67 o 
   6   3   2     1980.62     2057.17     40.69 o 
   7   3   2      348.07      339.68     25.45 o 
   8   3   2     2156.31     2171.41     61.51 o 
   9   3   2      415.98      419.65     40.60 o 
  10   3   2        7.94      -43.13     43.13 o 
  11   3   2       12.07       10.09     70.14 o 
  12   3   2      319.66      444.35     64.36 o 
 -12   4   2        0.06       14.29     56.88 o 
 -11   4   2      228.74      204.60     52.00 o 
 -10   4   2     2281.78     2039.75     71.59 o 
  -9   4   2      269.01      298.52     41.92 o 
  -8   4   2     2150.24     2217.53     80.71 o 
  -7   4   2      820.31      818.44     85.67 o 
  -6   4   2     4836.76     5017.24     74.40 o 
  -5   4   2     1234.69     1195.65     27.72 o 
  -4   4   2      933.98      680.51     47.88 o 
  -3   4   2      489.54      595.60     25.10 o 
  -2   4   2      723.02      640.53     73.27 o 
  -1   4   2     8846.34     8477.04     83.98 o 
   0   4   2    28108.24    27844.99    263.17 o 
   1   4   2     3783.40     3969.78     42.58 o 
   2   4   2     1127.07     1521.45     22.93 o 
   3   4   2      220.60      368.90     35.54 o 
   4   4   2     9711.57    10822.47    138.36 o 
   5   4   2     1369.56     1471.28     31.67 o 
   6   4   2      458.61      379.82     22.42 o 
   7   4   2     2356.95     2355.14     81.23 o 
   8   4   2      300.66      375.44     36.70 o 
   9   4   2     1364.57     1577.00     94.59 o 
  10   4   2      289.88      269.96     47.23 o 
  11   4   2       66.12       22.67     50.85 o 
  12   4   2        1.79      -19.37     87.06 o 
 -12   5   2      158.26      134.01     79.01 o 
 -11   5   2      147.94      176.83     51.46 o 
 -10   5   2      329.42      338.26     48.98 o 
  -9   5   2       27.35       17.79     39.94 o 
  -8   5   2      935.80      915.29     46.58 o 
  -7   5   2       16.86       33.45     60.52 o 
  -6   5   2      324.54      340.90     32.18 o 
  -5   5   2      416.77      555.35     33.11 o 
  -4   5   2       91.42      134.37     24.24 o 
  -3   5   2     3919.91     4356.10    140.84 o 
  -2   5   2     1864.49     1589.57     36.91 o 
  -1   5   2     3042.86     3198.36     37.01 o 
   0   5   2    70400.07    72371.56    853.82 o 
   1   5   2     4172.30     4260.26     54.12 o 
   2   5   2      179.38      198.39     18.47 o 
   3   5   2      984.92      997.89     18.95 o 
   4   5   2     1836.93     1920.50     34.10 o 
   5   5   2     2081.61     1898.42     44.82 o 
   6   5   2      786.36      795.75     37.35 o 
   7   5   2      753.12      780.54     90.63 o 
   8   5   2     2113.07     1948.95     96.55 o 
   9   5   2      106.92      115.95     55.13 o 
  10   5   2      752.24      678.95     94.41 o 
  11   5   2      138.21      154.79     51.92 o 
 -12   6   2       15.22      124.89     60.60 o 
 -11   6   2        1.97       -8.76     49.19 o 
 -10   6   2      340.43      310.17     47.23 o 
  -9   6   2        0.75        1.75     39.34 o 
  -8   6   2       53.06       42.98     67.74 o 
  -7   6   2      180.01      204.43     35.05 o 
  -6   6   2      243.70      315.38     91.54 o 
  -5   6   2      860.18      809.68     36.91 o 
  -4   6   2     2244.81     2064.18     83.58 o 
  -3   6   2      756.56      811.34     32.58 o 
  -2   6   2     3413.41     3576.95     45.96 o 
  -1   6   2      341.17      269.20     13.95 o 
   0   6   2     4467.60     5366.25    104.75 o 
   1   6   2      908.43      923.61     15.05 o 
   2   6   2      856.58      855.70     20.95 o 
   3   6   2     1342.73     1539.99     23.99 o 
   4   6   2      426.90      424.77     31.78 o 
   5   6   2      407.90      416.31     48.99 o 
   6   6   2     1512.15     1500.73     51.86 o 
   7   6   2       81.89      125.03     53.12 o 
   8   6   2      180.51      173.71     36.95 o 
   9   6   2        7.99       15.67     44.51 o 
  10   6   2      162.33      138.80     48.01 o 
  11   6   2       20.25      108.47     52.69 o 
  12   6   2       35.66      -44.43     58.00 o 
 -12   7   2       48.65      114.05     60.81 o 
 -11   7   2      748.48      758.24    119.43 o 
 -10   7   2      447.96      469.29     52.85 o 
  -9   7   2      799.83      714.02     50.07 o 
  -8   7   2      481.34      392.29     43.60 o 
  -7   7   2      792.53      781.43     45.03 o 
  -6   7   2       73.99      120.01     33.65 o 
  -5   7   2     2937.12     3392.28     75.46 o 
  -4   7   2      770.43      771.93     35.81 o 
  -3   7   2     2565.40     2616.84     59.20 o 
  -2   7   2     4749.17     4992.43     61.58 o 
  -1   7   2    13626.67    13205.63    131.77 o 
   0   7   2     9543.02    10381.97     94.93 o 
   1   7   2     1763.46     2010.82     24.73 o 
   2   7   2      146.20      116.64     12.87 o 
   3   7   2     6559.34     6566.24     71.04 o 
   4   7   2     1153.12     1186.03     57.65 o 
   5   7   2      674.17      668.32     29.61 o 
   6   7   2       48.51        0.39     43.25 o 
   7   7   2      532.93      572.84     52.73 o 
   8   7   2     1235.62     1347.10     53.80 o 
   9   7   2     1619.17     1579.37     61.88 o 
  10   7   2       16.62       33.29     45.34 o 
  11   7   2        2.33      -47.88     56.81 o 
  12   7   2      367.23      390.71     61.24 o 
 -11   8   2        9.89       -8.28     58.00 o 
 -10   8   2     2136.49     2062.71     76.31 o 
  -9   8   2     1729.23     1622.14     66.33 o 
  -8   8   2       10.62       19.91     40.99 o 
  -7   8   2      384.34      417.10     43.62 o 
  -6   8   2     5347.29     5513.25    111.29 o 
  -5   8   2     4645.44     4592.05     94.46 o 
  -4   8   2        5.96      -17.37     27.13 o 
  -3   8   2       55.87       31.76     24.63 o 
  -2   8   2    10791.98    10695.94    127.47 o 
  -1   8   2        3.52       26.93     12.80 o 
   0   8   2     1767.40     1535.93     23.65 o 
   1   8   2        1.14       -0.15     11.11 o 
   2   8   2     1066.34     1159.07     22.45 o 
   3   8   2     2036.90     2068.66     28.45 o 
   4   8   2    12708.84    13135.26    153.29 o 
   5   8   2     2826.61     2602.22     53.53 o 
   6   8   2       32.04       11.04     24.78 o 
   7   8   2     3859.89     3772.57     72.38 o 
   8   8   2     1456.16     1445.92     89.66 o 
   9   8   2      470.91      484.94     38.95 o 
  10   8   2       44.16       55.76     37.89 o 
  11   8   2      676.63      707.57     59.22 o 
 -11   9   2      823.21      792.70     70.64 o 
 -10   9   2     1040.55      984.80     65.06 o 
  -9   9   2      289.05      335.92     50.89 o 
  -8   9   2      310.19      359.91     46.76 o 
  -7   9   2      611.71      510.65     97.11 o 
  -6   9   2       38.25       23.39     34.78 o 
  -5   9   2     5473.73     5917.43    115.82 o 
  -4   9   2      107.91       59.71     31.58 o 
  -3   9   2     1087.25     1135.54     40.51 o 
  -2   9   2      909.03      902.52     21.97 o 
  -1   9   2    12866.37    13094.12    120.08 o 
   0   9   2    15164.20    15195.51    137.53 o 
   1   9   2       58.01       10.11     12.80 o 
   2   9   2     5656.30     5541.70     64.93 o 
   3   9   2    13821.37    13289.70    135.14 o 
   4   9   2      242.38      278.68     22.53 o 
   5   9   2      646.11      712.65     32.75 o 
   6   9   2     1576.31     1538.81     45.00 o 
   7   9   2      411.88      447.67     32.54 o 
   8   9   2     1366.39     1343.86     47.11 o 
   9   9   2      813.38      866.88     45.45 o 
  10   9   2       25.45        5.13     44.32 o 
  11   9   2        3.15       31.62     83.49 o 
 -11  10   2       51.88       94.06    121.52 o 
 -10  10   2      285.19      289.13     59.03 o 
  -9  10   2     1031.34     1014.79     63.72 o 
  -8  10   2     1266.19     1318.44     60.75 o 
  -7  10   2      301.31      314.15     43.63 o 
  -6  10   2     1683.09     1531.23     58.20 o 
  -5  10   2       45.05       38.77     74.70 o 
  -4  10   2      173.12      186.36     34.56 o 
  -3  10   2      659.84      680.09     25.42 o 
  -2  10   2     6220.22     6149.81     69.45 o 
  -1  10   2       20.87       26.54     16.01 o 
   0  10   2      121.86       60.05     16.14 o 
   1  10   2     3088.94     3064.46     36.82 o 
   2  10   2     6043.29     5982.28     68.07 o 
   3  10   2     2614.76     2457.25     43.77 o 
   4  10   2     4508.08     4653.09     68.00 o 
   5  10   2        1.18       -6.86     25.51 o 
   6  10   2       13.92       18.47     27.54 o 
   7  10   2      612.94      585.32     40.66 o 
   8  10   2     2853.37     2716.61     80.15 o 
   9  10   2      295.27      315.06     40.63 o 
  10  10   2       95.17       50.94     50.19 o 
  11  10   2       76.85       29.85     72.31 o 
 -11  11   2        0.01      115.96     63.34 o 
 -10  11   2       25.51       29.04     54.94 o 
  -9  11   2      103.61       90.91     49.96 o 
  -8  11   2     1323.12     1342.34    141.27 o 
  -7  11   2      611.14      515.95     46.99 o 
  -6  11   2       45.12       61.96     38.77 o 
  -5  11   2        6.18      -35.68     35.68 o 
  -4  11   2      123.03      129.29     42.58 o 
  -3  11   2      824.09      736.89     27.15 o 
  -2  11   2       30.33       28.35     19.25 o 
  -1  11   2      974.23      945.35     27.45 o 
   0  11   2     5728.22     5972.55     62.17 o 
   1  11   2     8656.54     8110.95     88.41 o 
   2  11   2     2724.78     2801.03     40.13 o 
   3  11   2      240.15      254.51     22.91 o 
   4  11   2     2565.69     2544.56     47.84 o 
   5  11   2      368.03      330.53     30.32 o 
   6  11   2       10.71       11.52     29.32 o 
   7  11   2      632.97      516.97     37.29 o 
   8  11   2       40.80       50.24     35.71 o 
   9  11   2       49.48       98.19     39.43 o 
  10  11   2      484.29      458.49     86.76 o 
  11  11   2      251.92      316.05     92.06 o 
 -10  12   2       31.22        3.75     42.78 o 
  -9  12   2      124.63       65.87     49.86 o 
  -8  12   2      670.82      626.05     55.64 o 
  -7  12   2      958.90      939.32     42.99 o 
  -6  12   2       36.23       24.62     30.64 o 
  -5  12   2      755.10      751.30     44.67 o 
  -4  12   2     1656.14     1733.53     40.61 o 
  -3  12   2     1171.03     1088.82     32.25 o 
  -2  12   2      282.91      254.81     22.51 o 
  -1  12   2      844.45      820.91     22.58 o 
   0  12   2     2491.23     2364.71     37.94 o 
   1  12   2       15.20       26.65     18.16 o 
   2  12   2     1779.94     1838.51     54.67 o 
   3  12   2      910.88      957.97     31.02 o 
   4  12   2     2142.24     2143.51     45.14 o 
   5  12   2     1794.63     1844.29     43.38 o 
   6  12   2     2122.42     2235.27     57.34 o 
   7  12   2      181.06      130.65     34.90 o 
   8  12   2       53.42       13.71     35.95 o 
   9  12   2      909.66      897.92     50.21 o 
  10  12   2      441.99      403.71     79.62 o 
 -10  13   2       28.24       30.72     46.19 o 
  -9  13   2       81.68       82.84     39.94 o 
  -8  13   2      156.52      170.26     38.01 o 
  -7  13   2        5.12      -34.14     34.14 o 
  -6  13   2       84.87       83.13     32.46 o 
  -5  13   2      336.13      457.60     36.11 o 
  -4  13   2      210.89      226.41     26.72 o 
  -3  13   2        5.96      -13.47     28.07 o 
  -2  13   2       52.27       29.44     22.35 o 
  -1  13   2      399.37      417.06     25.30 o 
   0  13   2     1887.48     1776.36     34.54 o 
   1  13   2     1296.01     1282.89     29.78 o 
   2  13   2     2162.68     2052.25     42.45 o 
   3  13   2      557.05      529.99     28.04 o 
   4  13   2       13.67        6.42     24.32 o 
   5  13   2      188.93      230.87     33.23 o 
   6  13   2      118.34      117.20     34.90 o 
   7  13   2        3.37        2.22     35.97 o 
   8  13   2        8.32      -20.68     37.63 o 
   9  13   2        5.36        4.74     52.61 o 
  10  13   2      193.41      187.51     60.17 o 
  -9  14   2        4.36      -11.25     43.29 o 
  -8  14   2      194.44      226.15     41.35 o 
  -7  14   2        0.28      -17.26     36.08 o 
  -6  14   2       84.32       49.05     35.63 o 
  -5  14   2       17.04       -1.97     50.03 o 
  -4  14   2      437.45      500.71     56.37 o 
  -3  14   2      285.50      277.46     31.53 o 
  -2  14   2      208.07      161.76     29.31 o 
  -1  14   2      583.58      451.18     47.56 o 
   0  14   2      518.25      513.89     27.52 o 
   1  14   2        1.06      -23.51     23.51 o 
   2  14   2       10.84       29.56     26.12 o 
   3  14   2      270.67      207.60     25.94 o 
   4  14   2     1102.85     1029.65     51.55 o 
   5  14   2        0.29       28.83     27.56 o 
   6  14   2       23.76       -4.84     35.08 o 
   7  14   2        0.50      -26.65     38.25 o 
   8  14   2      180.91      173.45     43.04 o 
   9  14   2       16.55       47.11     55.80 o 
  -9  15   2       22.33      111.20     46.97 o 
  -8  15   2      312.67      352.25     46.66 o 
  -7  15   2      278.81      340.54     42.59 o 
  -6  15   2        6.93      -18.97     37.16 o 
  -5  15   2       39.62       37.36     38.12 o 
  -4  15   2        4.10       11.02     27.46 o 
  -3  15   2      221.52      249.30     32.29 o 
  -2  15   2      245.31      257.58     37.45 o 
  -1  15   2        0.60      -26.83     29.09 o 
   0  15   2     1346.46     1313.42     53.44 o 
   1  15   2      631.00      621.17     36.54 o 
   2  15   2      370.39      384.75     29.98 o 
   3  15   2       56.62       47.82     25.93 o 
   4  15   2     1019.76      896.23     35.70 o 
   5  15   2      477.24      527.56     34.66 o 
   6  15   2        2.84       -6.95     38.64 o 
   7  15   2      189.21      228.59     42.81 o 
   8  15   2       86.41      461.41    312.43 o 
   9  15   2       18.24       36.67     59.59 o 
  -8  16   2      247.69      270.75     49.27 o 
  -7  16   2      409.20      407.09     49.48 o 
  -6  16   2        3.56      -39.83     39.83 o 
  -5  16   2      159.11      128.91     39.26 o 
  -4  16   2     3733.31     3740.53     78.81 o 
  -3  16   2     1067.59     1030.32     44.17 o 
  -2  16   2      145.77      110.65     31.48 o 
  -1  16   2      313.75      261.99     33.73 o 
   0  16   2     1003.04     1060.20     52.52 o 
   1  16   2       11.08       16.05     32.04 o 
   2  16   2      657.52      607.70     38.33 o 
   3  16   2       53.41       12.22     27.38 o 
   4  16   2       36.15       14.45     29.51 o 
   5  16   2     1375.53     1337.38     44.35 o 
   6  16   2     2218.28     2178.06     98.15 o 
   7  16   2      186.87      189.02     45.45 o 
   8  16   2       17.77       45.52    121.74 o 
  -8  17   2      123.16       73.66     50.68 o 
  -7  17   2      170.59      122.21     48.14 o 
  -6  17   2       49.40       38.58     53.64 o 
  -5  17   2      264.78      250.09     55.77 o 
  -4  17   2       99.37       35.84     37.84 o 
  -3  17   2     1897.42     2006.23    100.43 o 
  -2  17   2      528.11      552.21     41.18 o 
  -1  17   2       33.77       -7.07     38.80 o 
   0  17   2      838.24      777.33     50.00 o 
   1  17   2     1857.69     1808.16    129.57 o 
   2  17   2      370.79      384.64     61.11 o 
   3  17   2        0.39       19.26     34.06 o 
   4  17   2      325.67      304.39     33.22 o 
   5  17   2     1517.16     1606.59     49.21 o 
   6  17   2        1.81      -34.06     43.44 o 
   7  17   2      303.19      390.47     63.36 o 
  -7  18   2      427.91      512.01     81.84 o 
  -6  18   2        4.94       34.56     58.87 o 
  -5  18   2       46.39       15.51     54.27 o 
  -4  18   2     1340.11     1305.94     53.57 o 
  -3  18   2      105.68      135.59     37.50 o 
  -2  18   2      411.46      430.49     47.62 o 
  -1  18   2       39.18      -27.47     41.05 o 
   0  18   2      519.33      487.93     48.71 o 
   1  18   2       53.08       30.86     45.73 o 
   2  18   2      604.43      564.92    125.83 o 
   3  18   2       42.32       18.73     44.67 o 
   4  18   2      207.73      266.62     40.77 o 
   5  18   2      270.79      330.56     48.75 o 
   6  18   2      574.68      613.38     52.44 o 
   7  18   2       44.04      117.38     66.39 o 
  -6  19   2        5.82      -50.77     63.92 o 
  -5  19   2      350.92      398.82    158.28 o 
  -4  19   2      116.80      109.68     42.72 o 
  -3  19   2      411.72      440.20     56.46 o 
  -2  19   2        0.75      -10.44     43.50 o 
  -1  19   2      295.86      339.97     48.91 o 
   0  19   2       79.09       77.34     86.80 o 
   1  19   2      264.27      253.11     47.87 o 
   2  19   2      133.22      196.52     50.69 o 
   3  19   2      609.60      677.91     54.98 o 
   4  19   2        1.37       -9.25     60.53 o 
   5  19   2       52.43       58.92     68.91 o 
   6  19   2       47.46       92.67     89.98 o 
  -5  20   2      246.95      278.46     64.16 o 
  -4  20   2        7.55      111.75     45.18 o 
  -3  20   2       39.41       81.37     55.43 o 
  -2  20   2      345.73      326.03     51.83 o 
  -1  20   2       32.12       21.46     59.13 o 
   0  20   2       30.25       67.71     48.13 o 
   1  20   2        7.59       45.58     47.62 o 
   2  20   2      197.27      164.02     50.13 o 
   3  20   2       76.98       33.13     75.31 o 
   4  20   2      530.19      481.26     52.57 o 
   5  20   2       69.53       62.22    100.24 o 
  -3  21   2       10.14      -10.01     71.79 o 
  -2  21   2       81.90      227.46     84.15 o 
  -1  21   2      290.63      368.47     56.35 o 
   0  21   2       38.89       49.35     51.98 o 
   1  21   2        2.23       56.84     65.48 o 
   2  21   2       84.57       60.26     51.64 o 
   3  21   2      290.69      272.76     56.87 o 
 -12   1   3       94.62       38.37     78.75 o 
 -11   1   3        8.40       52.48     48.16 o 
 -10   1   3      191.07      216.14     44.12 o 
  -9   1   3       58.01       17.33     38.56 o 
  -8   1   3        0.05      -37.35     42.06 o 
  -7   1   3     1173.17     1135.79     34.96 o 
  -6   1   3     3465.17     3447.80     57.19 o 
  -5   1   3      611.53      690.10     50.61 o 
  -4   1   3       66.30       91.15     16.13 o 
  -3   1   3      549.21      681.46     20.91 o 
  -2   1   3     2092.26     2438.25     35.86 o 
  -1   1   3     3109.71     3404.99     45.49 o 
   0   1   3     1682.51     1843.98     27.59 o 
   1   1   3     8792.68     8621.15     83.89 o 
   2   1   3      457.73      439.72     10.78 o 
   3   1   3       43.40       79.63     35.37 o 
   4   1   3      571.09      673.26     27.36 o 
   5   1   3     1175.94     1270.87     37.76 o 
   6   1   3       51.29       44.44     20.44 o 
   7   1   3     2665.01     2741.25     51.35 o 
   8   1   3      192.37      193.28     27.56 o 
   9   1   3     1359.69     1304.40     58.31 o 
  10   1   3     2377.50     2400.61     76.83 o 
  11   1   3      950.39      937.17     63.04 o 
  12   1   3       55.69        6.82     60.88 o 
 -12   2   3       54.96       91.02     55.49 o 
 -11   2   3      924.91      947.37     62.29 o 
 -10   2   3      302.88      299.53     39.25 o 
  -9   2   3      205.14      236.75     41.09 o 
  -8   2   3     4686.97     4819.93     99.67 o 
  -7   2   3     4400.53     4671.45     73.86 o 
  -6   2   3     1436.67     1465.59     45.15 o 
  -5   2   3       49.67       -5.96     17.84 o 
  -4   2   3    10089.57    11777.46    149.29 o 
  -3   2   3      480.46      396.26     17.14 o 
  -2   2   3      300.69      296.47     13.37 o 
  -1   2   3        3.65      -10.60     10.60 o 
   0   2   3        0.11       10.88      6.01 o 
   1   2   3     5307.82     5230.66     48.23 o 
   2   2   3      249.31      414.89      9.68 o 
   3   2   3     1593.23     1807.24     27.49 o 
   4   2   3    11457.83    13036.43    220.54 o 
   5   2   3    14398.80    15683.42    197.27 o 
   6   2   3     8731.40     8813.40    172.71 o 
   7   2   3      715.30      736.08     29.42 o 
   8   2   3     1519.55     1658.56     54.05 o 
   9   2   3      147.52      122.12     37.02 o 
  10   2   3      812.55      851.53     68.05 o 
  11   2   3      752.53      794.09    125.78 o 
  12   2   3      610.47      695.18     92.76 o 
 -12   3   3      815.67      853.25     67.64 o 
 -11   3   3       58.99      -10.75     47.70 o 
 -10   3   3      306.06      283.35     99.81 o 
  -9   3   3      148.55      163.39     41.19 o 
  -8   3   3        8.12      -35.34     35.75 o 
  -7   3   3     3352.24     3339.36     76.91 o 
  -6   3   3     2081.97     2408.16     76.17 o 
  -5   3   3      189.85      185.51     18.74 o 
  -4   3   3      238.73      187.95     26.25 o 
  -3   3   3     5139.54     5207.67     70.31 o 
  -2   3   3     4219.33     4182.66     57.08 o 
  -1   3   3    39979.39    41370.88    495.94 o 
   0   3   3     8344.32     8979.17     87.91 o 
   1   3   3    15681.48    15793.45    151.39 o 
   2   3   3      588.65      603.31     12.98 o 
   3   3   3     1831.86     1976.03     29.10 o 
   4   3   3      407.15      475.90     19.21 o 
   5   3   3      120.31      131.29     23.07 o 
   6   3   3     3107.87     3382.09     56.26 o 
   7   3   3     9224.11     9524.42    130.00 o 
   8   3   3     1412.98     1521.64    106.38 o 
   9   3   3       40.41       -3.77     37.46 o 
  10   3   3     1998.06     2007.43     78.18 o 
  11   3   3      853.83      842.24     86.06 o 
  12   3   3       92.75       74.92     83.36 o 
 -12   4   3      649.40      679.67     66.61 o 
 -11   4   3      258.53      207.25     52.37 o 
 -10   4   3        9.10       44.78     44.95 o 
  -9   4   3        4.13      -13.36     38.04 o 
  -8   4   3     1704.93     1511.62     55.42 o 
  -7   4   3       67.82       72.97     32.81 o 
  -6   4   3     2352.31     2412.03     44.73 o 
  -5   4   3     2582.89     2565.69     43.74 o 
  -4   4   3     8764.82     9847.14    127.54 o 
  -3   4   3      268.01      184.56     13.36 o 
  -2   4   3    30981.50    31655.29    383.46 o 
  -1   4   3     5623.60     5946.73     61.13 o 
   0   4   3      125.41      213.18     21.53 o 
   1   4   3     2759.79     2987.52     40.27 o 
   2   4   3    10280.05     9706.20     96.44 o 
   3   4   3      142.26      117.08     11.15 o 
   4   4   3     3615.94     3779.93     49.85 o 
   5   4   3      254.34      265.94     24.64 o 
   6   4   3     2018.40     2133.50     41.89 o 
   7   4   3      172.97      176.86     43.55 o 
   8   4   3     2994.96     2978.23     75.07 o 
   9   4   3      918.49     1114.16     68.48 o 
  10   4   3       34.29       85.76     43.68 o 
  11   4   3      172.80      176.71     53.31 o 
  12   4   3       63.85      232.87    113.47 o 
 -12   5   3        3.11        6.00     53.67 o 
 -11   5   3      438.31      415.51     62.65 o 
 -10   5   3        4.22       36.95     45.28 o 
  -9   5   3     1190.44     1051.77     53.01 o 
  -8   5   3       39.93       -4.91     60.00 o 
  -7   5   3      629.38      676.59     46.03 o 
  -6   5   3      520.83      581.23     38.46 o 
  -5   5   3     9067.84     9265.23    157.51 o 
  -4   5   3      895.60      936.90     34.70 o 
  -3   5   3    13805.56    14763.48    231.23 o 
  -2   5   3      600.18      632.17     17.56 o 
  -1   5   3    19145.78    19109.15    183.36 o 
   0   5   3      663.42      815.94     20.91 o 
   1   5   3      378.61      468.63     14.88 o 
   2   5   3     1305.00     1402.79     21.35 o 
   3   5   3     6511.44     5946.13     63.68 o 
   4   5   3     1401.08     1144.59     30.91 o 
   5   5   3    12017.79    12553.55    141.94 o 
   6   5   3      834.69      921.68     39.41 o 
   7   5   3      244.09      242.44     27.60 o 
   8   5   3     1780.58     1876.56    113.38 o 
   9   5   3     5714.61     5458.33    119.74 o 
  10   5   3      368.01      240.29    110.42 o 
  11   5   3       29.71       -0.34     48.15 o 
  12   5   3      343.58      326.75     77.36 o 
 -12   6   3       49.75       25.55     58.98 o 
 -11   6   3        6.52       29.08     51.43 o 
 -10   6   3     2032.79     1958.93    145.93 o 
  -9   6   3      698.07      669.99     48.31 o 
  -8   6   3     1196.22     1154.34     52.96 o 
  -7   6   3      391.57      332.17     37.47 o 
  -6   6   3     4530.42     4756.70    100.94 o 
  -5   6   3      102.13      114.05     35.11 o 
  -4   6   3       82.32      136.32     26.38 o 
  -3   6   3      170.86      176.30     28.15 o 
  -2   6   3     9199.21     9114.88    102.94 o 
  -1   6   3      106.98       90.87     11.20 o 
   0   6   3    20908.77    21182.84    185.66 o 
   1   6   3     7484.98     7402.48     76.26 o 
   2   6   3      783.60      786.50     22.64 o 
   3   6   3     3606.17     3442.42     45.75 o 
   4   6   3    35576.03    37583.14    397.99 o 
   5   6   3        3.82       47.89     23.27 o 
   6   6   3       61.19       99.48     27.00 o 
   7   6   3      924.04      908.05     35.85 o 
   8   6   3       82.88       69.23     35.73 o 
   9   6   3       16.78       43.60     31.31 o 
  10   6   3      383.18      316.26     37.99 o 
  11   6   3       21.22       35.40     49.10 o 
  12   6   3      162.49      182.26     78.84 o 
 -12   7   3        5.59       68.48    103.72 o 
 -11   7   3      297.71      218.60     54.29 o 
 -10   7   3      265.39      248.42     50.53 o 
  -9   7   3      567.34      530.61     47.79 o 
  -8   7   3      350.41      392.88     48.56 o 
  -7   7   3       19.45       32.90     34.78 o 
  -6   7   3      701.92      714.40    129.18 o 
  -5   7   3     4644.24     4548.96     92.73 o 
  -4   7   3     2997.71     3276.11     71.30 o 
  -3   7   3        0.74       -1.03     45.86 o 
  -2   7   3      250.92      177.24     21.36 o 
  -1   7   3    13702.96    13690.19    135.21 o 
   0   7   3     6283.62     5611.53     55.09 o 
   1   7   3      209.28      271.43     16.89 o 
   2   7   3      366.02      375.16     15.20 o 
   3   7   3     4056.08     4245.32     50.00 o 
   4   7   3     2477.92     2619.17     36.37 o 
   5   7   3     1362.72     1211.21     36.04 o 
   6   7   3       56.44       18.59     32.92 o 
   7   7   3        0.19       35.02     31.33 o 
   8   7   3      755.71      634.82     36.28 o 
   9   7   3     1848.92     1823.86     53.60 o 
  10   7   3       59.39       49.25     35.74 o 
  11   7   3       47.78      138.17     56.95 o 
  12   7   3       46.20       41.49     60.89 o 
 -11   8   3       56.09      112.34     55.73 o 
 -10   8   3      183.31      176.35     51.89 o 
  -9   8   3      389.35      339.70     47.77 o 
  -8   8   3      233.35      197.96     42.54 o 
  -7   8   3       73.51        7.88     37.22 o 
  -6   8   3      668.18      583.84     42.39 o 
  -5   8   3      205.03      202.19     73.96 o 
  -4   8   3      603.77      748.40     38.27 o 
  -3   8   3       43.18        6.09     27.81 o 
  -2   8   3       69.16       28.58     27.47 o 
  -1   8   3      365.22      411.20     15.37 o 
   0   8   3      812.48      935.69     35.83 o 
   1   8   3      621.72      617.81     15.01 o 
   2   8   3     1062.98     1011.30     45.93 o 
   3   8   3     1751.13     1723.21     28.12 o 
   4   8   3      736.39      743.23     40.40 o 
   5   8   3        2.15        7.59     29.74 o 
   6   8   3      110.09       83.16     26.70 o 
   7   8   3      205.66      236.05     35.99 o 
   8   8   3      147.44       87.62     31.39 o 
   9   8   3       78.86       63.99     34.82 o 
  10   8   3       80.88       32.95     46.62 o 
  11   8   3        0.47      -38.92     52.28 o 
 -11   9   3       54.80       51.83     62.76 o 
 -10   9   3      228.66      141.86    175.38 o 
  -9   9   3        7.78      -12.02     81.01 o 
  -8   9   3      401.56      329.26     48.18 o 
  -7   9   3      453.63      513.44     46.52 o 
  -6   9   3       25.49       16.55     36.01 o 
  -5   9   3     1358.97     1460.72     87.63 o 
  -4   9   3       79.84       85.49     32.99 o 
  -3   9   3      480.81      472.56     26.81 o 
  -2   9   3     1109.17      989.35     24.21 o 
  -1   9   3      298.75      219.90     18.17 o 
   0   9   3     3160.14     3252.31     37.49 o 
   1   9   3       92.94       67.80     12.47 o 
   2   9   3       32.05       -5.54     14.80 o 
   3   9   3        1.32       45.72     19.51 o 
   4   9   3     1561.91     1398.43     33.19 o 
   5   9   3      360.95      367.53     30.07 o 
   6   9   3       37.11       39.17     28.66 o 
   7   9   3      207.93      243.53     31.28 o 
   8   9   3       96.00       62.77     52.75 o 
   9   9   3      636.35      649.55     70.71 o 
  10   9   3      345.41      325.37     71.79 o 
  11   9   3       91.56       24.15     54.15 o 
 -11  10   3      286.87      418.05    116.73 o 
 -10  10   3     1475.25     1485.70     75.07 o 
  -9  10   3      337.17      407.46     55.87 o 
  -8  10   3     1442.74     1344.34     65.44 o 
  -7  10   3      358.31      318.83     43.32 o 
  -6  10   3     1569.50     1563.06     69.05 o 
  -5  10   3     1077.08     1084.39     49.05 o 
  -4  10   3     1213.92     1257.93     75.66 o 
  -3  10   3      533.26      462.90     29.22 o 
  -2  10   3        1.93      -17.88     17.88 o 
  -1  10   3      167.05      217.05     14.88 o 
   0  10   3    16727.87    17235.53    156.00 o 
   1  10   3     2913.86     2958.56     36.06 o 
   2  10   3       18.93       -2.67     16.53 o 
   3  10   3      577.99      568.91     25.12 o 
   4  10   3     5688.49     5565.72     86.40 o 
   5  10   3     2395.52     2585.69     56.51 o 
   6  10   3      190.39      166.05     30.34 o 
   7  10   3      865.58      707.98     38.71 o 
   8  10   3        4.70       14.95     34.21 o 
   9  10   3      156.50      188.27     47.03 o 
  10  10   3      174.83      270.60     54.81 o 
  11  10   3       39.21       33.41     77.88 o 
 -11  11   3      351.56      302.05     65.93 o 
 -10  11   3      175.13      112.97     55.58 o 
  -9  11   3      111.40       96.36     85.80 o 
  -8  11   3        4.65       39.25     44.98 o 
  -7  11   3      480.10      490.89     57.87 o 
  -6  11   3      139.97      110.12     40.46 o 
  -5  11   3     1319.73     1199.74     52.61 o 
  -4  11   3     1967.52     2118.01    104.64 o 
  -3  11   3     1436.32     1493.24     34.91 o 
  -2  11   3     1304.85     1273.91     31.67 o 
  -1  11   3     6361.26     5986.15     62.78 o 
   0  11   3     3025.71     3098.97     38.63 o 
   1  11   3      418.62      398.28     31.82 o 
   2  11   3      302.52      294.47     19.12 o 
   3  11   3     2855.10     2921.99     60.80 o 
   4  11   3      417.88      415.92     27.34 o 
   5  11   3     1214.99     1188.73     42.92 o 
   6  11   3        7.26        0.98     29.24 o 
   7  11   3        0.49        6.18     31.28 o 
   8  11   3     1194.88     1092.26     47.97 o 
   9  11   3      602.46      595.37     55.83 o 
  10  11   3      246.48      300.51     57.37 o 
 -10  12   3      224.34      199.29     60.24 o 
  -9  12   3      209.22      159.98     53.59 o 
  -8  12   3      747.60      625.73     54.56 o 
  -7  12   3      360.85      336.61     46.23 o 
  -6  12   3     1024.12      946.33     69.57 o 
  -5  12   3        2.07      -10.91     36.79 o 
  -4  12   3      289.38      302.13     30.76 o 
  -3  12   3        4.59       27.49     22.26 o 
  -2  12   3      143.59      162.93     21.61 o 
  -1  12   3      351.25      327.27     21.02 o 
   0  12   3     4591.48     4799.62     59.97 o 
   1  12   3       27.61       37.04     18.26 o 
   2  12   3      977.10      942.96     33.32 o 
   3  12   3      538.69      641.21     32.15 o 
   4  12   3     1326.71     1207.63     35.71 o 
   5  12   3        6.57       16.09     24.50 o 
   6  12   3      276.13      224.45     42.09 o 
   7  12   3       69.03       60.72     44.90 o 
   8  12   3      772.80      764.77     45.42 o 
   9  12   3       23.31       43.76     49.62 o 
  10  12   3      120.48      103.96     56.39 o 
 -10  13   3       66.57       74.39     44.95 o 
  -9  13   3      144.39      108.19     41.23 o 
  -8  13   3      190.23      172.68     38.22 o 
  -7  13   3      900.30      896.02     44.90 o 
  -6  13   3      577.50      644.53     38.69 o 
  -5  13   3       32.93        2.11     40.83 o 
  -4  13   3      304.61      349.43     27.97 o 
  -3  13   3      805.38      827.41     31.29 o 
  -2  13   3       88.37       82.47     22.19 o 
  -1  13   3      404.76      425.31     28.79 o 
   0  13   3      145.65      156.19     21.19 o 
   1  13   3     6177.82     6047.38     72.27 o 
   2  13   3        2.27      -21.48     21.48 o 
   3  13   3      780.30      833.26     30.36 o 
   4  13   3      250.63      255.62     26.10 o 
   5  13   3      756.65      682.80     32.76 o 
   6  13   3      309.33      291.82     36.67 o 
   7  13   3      962.77      908.17     46.61 o 
   8  13   3       52.28       40.67     49.43 o 
   9  13   3       51.98       32.30     52.90 o 
  10  13   3      238.47      354.03     71.44 o 
  -9  14   3        1.26       61.44     44.29 o 
  -8  14   3     1610.18     1603.98     58.20 o 
  -7  14   3      217.08      224.26     38.49 o 
  -6  14   3      150.98      147.98     36.40 o 
  -5  14   3       18.19      -12.06     32.29 o 
  -4  14   3      735.94      831.93     34.41 o 
  -3  14   3        0.40      -19.40     24.34 o 
  -2  14   3      668.54      652.25     35.08 o 
  -1  14   3       52.82       43.67     28.71 o 
   0  14   3       79.22      110.01     22.09 o 
   1  14   3      606.30      645.20     33.21 o 
   2  14   3     3929.22     3858.04     64.24 o 
   3  14   3      110.92      112.38     24.45 o 
   4  14   3       36.96       10.32     25.51 o 
   5  14   3     1209.10     1215.07     39.18 o 
   6  14   3     2301.02     2235.54     62.39 o 
   7  14   3       20.77       34.02     39.74 o 
   8  14   3      340.40      289.82     73.01 o 
   9  14   3      191.41       88.05     58.07 o 
  -9  15   3       30.95       63.24     48.19 o 
  -8  15   3      298.18      261.05     45.06 o 
  -7  15   3      689.18      808.00     49.65 o 
  -6  15   3      262.74      217.48     40.14 o 
  -5  15   3      432.79      417.17     77.22 o 
  -4  15   3      294.22      257.97     34.47 o 
  -3  15   3      859.86      838.77     40.08 o 
  -2  15   3      249.71      258.19     31.99 o 
  -1  15   3      306.30      266.83     32.28 o 
   0  15   3     1616.11     1556.68     57.54 o 
   1  15   3      596.64      655.00     30.81 o 
   2  15   3       38.93        8.87     27.73 o 
   3  15   3      635.19      711.87     32.61 o 
   4  15   3      265.97      242.58     45.14 o 
   5  15   3      643.69      731.40     53.12 o 
   6  15   3      269.79      337.04     41.27 o 
   7  15   3      932.91     1002.94     63.43 o 
   8  15   3      205.50      563.81    279.41 o 
   9  15   3        0.09       88.00     59.05 o 
  -8  16   3       15.05       15.57     48.15 o 
  -7  16   3      202.01      175.10     44.39 o 
  -6  16   3      124.31       85.13     40.97 o 
  -5  16   3        0.42       20.19     49.19 o 
  -4  16   3      194.49      236.14     46.22 o 
  -3  16   3      163.14      232.73     38.78 o 
  -2  16   3      970.34      920.60     41.50 o 
  -1  16   3      340.71      263.77     33.78 o 
   0  16   3      298.83      319.96     41.75 o 
   1  16   3      697.34      705.07     53.27 o 
   2  16   3      387.07      398.32     36.06 o 
   3  16   3      127.46      131.55     28.96 o 
   4  16   3      638.77      638.21     35.88 o 
   5  16   3       66.04      100.46     37.47 o 
   6  16   3      448.62      504.99     50.67 o 
   7  16   3        0.34       25.02     53.06 o 
   8  16   3        5.85       35.63     56.23 o 
  -8  17   3        0.56       44.61     49.80 o 
  -7  17   3       10.95       12.38     60.14 o 
  -6  17   3        2.16        6.06     55.31 o 
  -5  17   3        4.18       16.33     50.49 o 
  -4  17   3       25.40      -13.58     56.05 o 
  -3  17   3      407.35      537.25     40.96 o 
  -2  17   3        0.53      -15.14     33.05 o 
  -1  17   3       44.06       51.41     40.46 o 
   0  17   3      117.72      127.00     42.03 o 
   1  17   3       18.38       59.65     41.24 o 
   2  17   3      217.60      211.72     36.24 o 
   3  17   3      256.82      258.05     37.13 o 
   4  17   3       33.00       50.58     31.25 o 
   5  17   3      263.01      270.43     35.66 o 
   6  17   3      104.38      105.48     54.17 o 
   7  17   3        0.49       10.60     62.09 o 
  -7  18   3       22.73       33.31     63.43 o 
  -6  18   3       48.32      -48.95     58.93 o 
  -5  18   3        0.63      -55.90     55.90 o 
  -4  18   3       13.75       16.21     39.60 o 
  -3  18   3        0.10       18.12     37.60 o 
  -2  18   3        9.35       33.15     36.96 o 
  -1  18   3       19.99       25.86     41.59 o 
   0  18   3      305.58      312.56     80.88 o 
   1  18   3       20.38       78.54     44.29 o 
   2  18   3      562.76      597.94     51.29 o 
   3  18   3      647.63      646.64     44.20 o 
   4  18   3      520.54      542.28     46.06 o 
   5  18   3      418.08      466.21     39.13 o 
   6  18   3      185.75      243.66     58.33 o 
   7  18   3       62.80       97.06     61.60 o 
  -6  19   3      110.38       94.16     63.68 o 
  -5  19   3       52.85       53.83     58.46 o 
  -4  19   3      364.85      421.81     45.87 o 
  -3  19   3      954.40     1012.60     53.04 o 
  -2  19   3      249.39      289.22     48.62 o 
  -1  19   3      109.37      120.70     81.67 o 
   0  19   3      417.88      354.23     60.35 o 
   1  19   3      174.06      156.39     46.51 o 
   2  19   3      206.23      227.38     48.92 o 
   3  19   3       54.85      104.86     50.25 o 
   4  19   3       73.59       93.31     53.46 o 
   5  19   3       15.62      -34.90     43.42 o 
   6  19   3      145.52      128.18     90.41 o 
  -5  20   3        6.44       -7.57     95.37 o 
  -4  20   3       73.82      105.14     55.79 o 
  -3  20   3        9.42      -50.24     50.24 o 
  -2  20   3      267.53      186.22     80.23 o 
  -1  20   3        6.11      -47.15     47.15 o 
   0  20   3      235.98      182.72     49.78 o 
   1  20   3       56.00       45.86     49.35 o 
   2  20   3      349.42      439.01     54.28 o 
   3  20   3      165.46      183.49     52.67 o 
   4  20   3       15.85       48.71     45.64 o 
  -3  21   3       20.50       11.61     54.91 o 
  -2  21   3       26.10      125.88     54.68 o 
  -1  21   3      195.70      217.97     62.83 o 
   0  21   3        0.82       13.28     94.89 o 
   1  21   3      321.91      323.69     55.85 o 
   2  21   3        3.60      113.07     54.77 o 
   3  21   3      177.98      256.48     57.76 o 
 -12   0   4     1022.97      860.08     93.63 o 
 -11   0   4      669.01      683.08     80.66 o 
 -10   0   4       88.53       66.31     58.48 o 
  -9   0   4      202.03      251.83     55.95 o 
  -8   0   4     7766.95     7893.28    142.23 o 
  -7   0   4     2931.37     2972.51     96.55 o 
  -6   0   4     5073.84     5088.62     94.83 o 
  -5   0   4      720.50      708.59     31.66 o 
  -4   0   4    11555.89    12639.01    253.48 o 
  -3   0   4     1147.46     1293.10     32.01 o 
  -2   0   4      698.81      947.15     25.03 o 
  -1   0   4    14951.45    15579.92    387.09 o 
   0   0   4      576.74      626.10     14.09 o 
   1   0   4    69337.16    71693.37    876.81 o 
   2   0   4    68066.95    73903.48   1086.61 o 
   3   0   4    15281.37    15701.85    239.91 o 
   4   0   4     7877.87     9077.35    201.79 o 
   5   0   4     7488.41     7706.14    177.78 o 
   6   0   4     5713.55     5839.19    145.06 o 
   7   0   4     1191.81     1417.85     63.87 o 
   8   0   4     2739.81     2762.79     68.22 o 
   9   0   4       12.21       -3.33     36.66 o 
  10   0   4      140.41       92.76     64.39 o 
  11   0   4     1341.81     1671.94    104.59 o 
 -12   1   4      105.19       90.07     55.57 o 
 -11   1   4      788.26      913.72     59.83 o 
 -10   1   4      564.02      663.79     50.82 o 
  -9   1   4        3.11        9.09     51.67 o 
  -8   1   4        4.79      -19.41     24.25 o 
  -7   1   4    11335.57    11227.81    150.86 o 
  -6   1   4     7840.47     8628.13    117.49 o 
  -5   1   4     2168.82     2097.04     39.57 o 
  -4   1   4     6341.50     6263.30     85.08 o 
  -3   1   4    13292.22    15670.39    193.63 o 
  -2   1   4    17458.71    16693.65    380.49 o 
  -1   1   4     3670.06     3061.47     78.19 o 
   0   1   4      657.83      760.56     14.08 o 
   1   1   4    13504.45    13706.23    131.73 o 
   2   1   4      280.37      295.37     63.61 o 
   3   1   4      883.85      697.28     25.98 o 
   4   1   4     9321.95    10483.71    135.36 o 
   5   1   4      177.29      188.80     18.09 o 
   6   1   4     3931.80     3768.46     60.78 o 
   7   1   4     4639.11     4910.10     77.09 o 
   8   1   4      385.16      437.08     30.22 o 
   9   1   4        5.22      -37.89     37.89 o 
  10   1   4     1375.48     1378.52    138.27 o 
  11   1   4      741.37      877.45     77.88 o 
  12   1   4      431.47      574.49     85.10 o 
 -12   2   4      118.78       69.36     55.54 o 
 -11   2   4       38.99       22.25     60.39 o 
 -10   2   4      177.34      113.03     36.69 o 
  -9   2   4      126.10      168.43     31.69 o 
  -8   2   4     1198.02     1229.86     78.18 o 
  -7   2   4       29.94      -27.36     27.36 o 
  -6   2   4     4661.31     4956.04     74.89 o 
  -5   2   4       56.45       22.21     19.37 o 
  -4   2   4     2870.56     2213.33     38.52 o 
  -3   2   4       60.27       85.42     14.00 o 
  -2   2   4     1545.59     1528.47     26.85 o 
  -1   2   4    23075.03    24843.91    300.30 o 
   0   2   4     3823.38     3905.98     46.28 o 
   1   2   4    11123.28    11664.36    103.79 o 
   2   2   4     1625.80     2259.53     24.54 o 
   3   2   4      120.96      114.25     10.33 o 
   4   2   4      577.94      653.19     18.77 o 
   5   2   4     1517.67     1539.24     33.43 o 
   6   2   4     1936.76     2111.57     41.53 o 
   7   2   4      920.82      942.41     32.23 o 
   8   2   4     2113.93     2167.89     60.94 o 
   9   2   4       61.20      137.71     38.76 o 
  10   2   4      167.92      123.15     42.51 o 
  11   2   4      335.07      298.38     77.62 o 
  12   2   4      318.48      269.26     58.29 o 
 -12   3   4       13.92       20.01     74.92 o 
 -11   3   4        6.97      -46.91     46.91 o 
 -10   3   4      545.28      566.15     51.01 o 
  -9   3   4      477.37      445.52     45.06 o 
  -8   3   4     3177.11     3156.93     79.11 o 
  -7   3   4        2.52       19.37     63.09 o 
  -6   3   4       21.61       26.24     21.84 o 
  -5   3   4     6224.51     6421.52     89.50 o 
  -4   3   4     4872.13     5625.58     78.16 o 
  -3   3   4     2493.26     2976.88     45.49 o 
  -2   3   4      146.46      206.64     19.01 o 
  -1   3   4     2661.56     3352.52     47.65 o 
   0   3   4     3014.72     3768.74     40.50 o 
   1   3   4     1756.20     1771.57     22.53 o 
   2   3   4      384.76      334.78      9.78 o 
   3   3   4     1171.86     1150.92     18.56 o 
   4   3   4       49.94       33.16     14.29 o 
   5   3   4     1077.53      971.46     23.59 o 
   6   3   4     1303.95     1300.32     33.26 o 
   7   3   4      265.56      341.46     26.44 o 
   8   3   4      574.85      534.88     60.13 o 
   9   3   4      351.13      391.47     44.59 o 
  10   3   4      373.36      482.37     47.63 o 
  11   3   4        9.31      -18.03     45.76 o 
  12   3   4       15.17        3.99    131.57 o 
 -12   4   4      300.96      291.73     58.60 o 
 -11   4   4      860.03      860.38     57.50 o 
 -10   4   4     1403.77     1442.29     63.52 o 
  -9   4   4       37.82       96.55     78.88 o 
  -8   4   4     1203.14     1321.46     86.41 o 
  -7   4   4        9.00       28.84     32.50 o 
  -6   4   4       70.05       21.12     20.52 o 
  -5   4   4     2816.46     3273.17     52.42 o 
  -4   4   4      375.99      468.61     19.88 o 
  -3   4   4      320.86      375.76     16.93 o 
  -2   4   4      385.31      353.93     23.54 o 
  -1   4   4     4455.15     4219.54     69.31 o 
   0   4   4    32338.67    31626.67    298.68 o 
   1   4   4       48.97       79.34      9.69 o 
   2   4   4     5764.34     4855.68     52.10 o 
   3   4   4     2805.06     3393.90     35.95 o 
   4   4   4    13955.49    15188.21    167.06 o 
   5   4   4     2355.61     2327.94     37.34 o 
   6   4   4     1128.85     1329.63     29.54 o 
   7   4   4       81.78       90.87     24.78 o 
   8   4   4       89.67       97.70     34.12 o 
   9   4   4     1419.17     1376.02     45.46 o 
  10   4   4     1176.49     1273.24     47.34 o 
  11   4   4      710.20      690.34     54.46 o 
  12   4   4      149.27      122.83     71.27 o 
 -12   5   4        6.35       43.97     53.38 o 
 -11   5   4       34.11       36.13     50.54 o 
 -10   5   4      516.41      505.72     49.89 o 
  -9   5   4      253.98      244.37     41.98 o 
  -8   5   4      382.19      352.51     45.47 o 
  -7   5   4      538.73      659.56     41.16 o 
  -6   5   4     2333.51     2260.19    101.68 o 
  -5   5   4       31.67      -15.91     17.85 o 
  -4   5   4     2571.55     2893.31     46.84 o 
  -3   5   4     2416.72     2280.64     38.17 o 
  -2   5   4     6516.18     7018.81     92.82 o 
  -1   5   4       46.75       49.45     10.74 o 
   0   5   4     1295.84     1454.68     21.63 o 
   1   5   4      160.92      175.90     11.10 o 
   2   5   4      253.92      278.98     18.23 o 
   3   5   4     5999.03     5904.25     57.48 o 
   4   5   4     6812.86     7395.78     87.78 o 
   5   5   4     2352.15     2387.35     59.12 o 
   6   5   4     1335.32     1489.97     39.23 o 
   7   5   4     3001.15     2947.98     91.66 o 
   8   5   4      219.93      245.16     29.09 o 
   9   5   4      271.40      281.23     34.27 o 
  10   5   4      714.04      759.50     50.88 o 
  11   5   4        4.14       60.09     47.11 o 
 -12   6   4       56.45       85.11     58.84 o 
 -11   6   4        1.85       50.54     51.18 o 
 -10   6   4       82.03      103.57     46.66 o 
  -9   6   4      113.26      102.33     41.62 o 
  -8   6   4      132.43       96.63     37.76 o 
  -7   6   4       19.73       32.26     33.69 o 
  -6   6   4      945.74     1100.86     44.90 o 
  -5   6   4        9.64       33.51     28.45 o 
  -4   6   4      140.32      189.46     36.85 o 
  -3   6   4       16.05       16.32     24.13 o 
  -2   6   4     4024.63     4316.32     86.99 o 
  -1   6   4        4.74       10.55     10.96 o 
   0   6   4      110.21      114.39     16.14 o 
   1   6   4       42.78       58.19     11.17 o 
   2   6   4       32.56       -0.39     11.41 o 
   3   6   4       87.82      101.70     13.34 o 
   4   6   4     6904.83     7548.10     89.92 o 
   5   6   4      187.14      183.76     19.04 o 
   6   6   4       67.84       44.79     24.26 o 
   7   6   4       26.30       67.84     26.17 o 
   8   6   4      560.44      549.46     34.28 o 
   9   6   4      415.75      433.27     36.28 o 
  10   6   4      278.75      240.52     67.53 o 
  11   6   4       32.97       29.69     50.05 o 
  12   6   4        8.56       34.14     60.53 o 
 -12   7   4       23.86      129.67     65.13 o 
 -11   7   4        2.85       64.74     51.94 o 
 -10   7   4       16.56       39.53    122.74 o 
  -9   7   4     1392.83     1400.11     90.15 o 
  -8   7   4      831.97      808.99     90.15 o 
  -7   7   4     1098.00     1026.94     49.86 o 
  -6   7   4      659.99      639.96     75.18 o 
  -5   7   4     6855.85     7238.88    191.09 o 
  -4   7   4     3090.49     2958.79     83.88 o 
  -3   7   4     4386.34     4132.21     61.10 o 
  -2   7   4      905.39      989.16     32.62 o 
  -1   7   4     3195.07     3095.66     40.21 o 
   0   7   4     3525.11     3736.38     44.30 o 
   1   7   4     4239.70     4227.77     48.81 o 
   2   7   4     2353.65     2306.20     31.80 o 
   3   7   4     1622.35     1671.12     27.24 o 
   4   7   4     3731.49     3838.42     47.99 o 
   5   7   4     7206.36     7094.86    105.68 o 
   6   7   4      827.09      689.17     32.86 o 
   7   7   4       95.58       71.33     28.22 o 
   8   7   4      157.76      108.58     32.10 o 
   9   7   4     1519.56     1475.50     50.06 o 
  10   7   4        1.32      -44.36     44.36 o 
  11   7   4       28.37       24.01     50.25 o 
 -11   8   4      230.33      220.37     58.10 o 
 -10   8   4     1545.23     1510.18     69.74 o 
  -9   8   4     1324.85     1277.22     62.05 o 
  -8   8   4        6.04        1.69     41.69 o 
  -7   8   4       67.31       70.71     39.23 o 
  -6   8   4       37.00       85.80     35.31 o 
  -5   8   4      491.20      511.13     47.42 o 
  -4   8   4     7936.20     8492.88    189.22 o 
  -3   8   4     1162.02     1262.33     34.98 o 
  -2   8   4        0.37       -5.80     15.48 o 
  -1   8   4     9163.30     9677.95     99.78 o 
   0   8   4    22827.26    23405.91    206.43 o 
   1   8   4     5877.57     5396.20     60.64 o 
   2   8   4       79.18      111.56     14.73 o 
   3   8   4     4323.33     4126.37     50.12 o 
   4   8   4    14685.11    15204.93    174.80 o 
   5   8   4     1444.21     1399.61     40.99 o 
   6   8   4      569.28      514.48     31.95 o 
   7   8   4      798.95      703.71     37.80 o 
   8   8   4      193.52      151.16     32.71 o 
   9   8   4      945.04     1044.62     56.97 o 
  10   8   4      943.23      825.97     58.10 o 
  11   8   4      151.17      139.90     55.52 o 
 -11   9   4      110.28      116.29     61.57 o 
 -10   9   4       41.81      -43.33     53.84 o 
  -9   9   4     2039.74     1980.62     75.62 o 
  -8   9   4     1878.65     1838.76     68.68 o 
  -7   9   4        5.59        2.31     39.87 o 
  -6   9   4     1853.35     1792.91     61.12 o 
  -5   9   4     9015.15     9453.42    168.10 o 
  -4   9   4     4104.56     4090.78     87.88 o 
  -3   9   4      394.50      421.61     33.78 o 
  -2   9   4       75.37       81.17     17.48 o 
  -1   9   4     8010.67     6974.39     69.08 o 
   0   9   4      655.78      661.87     31.41 o 
   1   9   4     1982.49     1858.36     29.62 o 
   2   9   4        2.32        1.30     14.91 o 
   3   9   4     4731.33     4847.43     57.84 o 
   4   9   4     2084.43     2052.06     43.22 o 
   5   9   4     4504.58     4468.02     77.31 o 
   6   9   4        5.29       22.41     24.16 o 
   7   9   4      443.81      431.12     35.56 o 
   8   9   4     1106.29     1063.08     44.96 o 
   9   9   4     4232.53     4101.62    105.39 o 
  10   9   4      108.43       91.92     49.77 o 
  11   9   4        0.92       35.90     56.90 o 
 -11  10   4        0.60      149.16     75.70 o 
 -10  10   4     1050.03      978.09     69.12 o 
  -9  10   4      284.91      333.51     55.42 o 
  -8  10   4      529.17      540.07     56.26 o 
  -7  10   4       30.08       11.82     40.87 o 
  -6  10   4      919.50      830.90     49.55 o 
  -5  10   4      442.22      410.27     40.08 o 
  -4  10   4     2266.42     2224.74     66.83 o 
  -3  10   4     2070.75     2150.00     47.86 o 
  -2  10   4       17.32       12.01     17.81 o 
  -1  10   4      109.61      146.46     15.06 o 
   0  10   4     6728.50     6932.97     69.59 o 
   1  10   4      329.43      432.29     21.04 o 
   2  10   4     6819.01     6595.69     74.05 o 
   3  10   4     1419.47     1473.91     33.51 o 
   4  10   4      351.98      362.78     24.70 o 
   5  10   4       29.75       35.06     23.73 o 
   6  10   4       60.38       39.11     28.63 o 
   7  10   4      375.06      356.69     34.68 o 
   8  10   4      265.14      260.76     45.08 o 
   9  10   4        5.19       65.80     45.31 o 
  10  10   4      186.81      161.73     53.04 o 
  11  10   4       41.59      229.46     81.71 o 
 -11  11   4       62.61      143.48     65.30 o 
 -10  11   4      100.88       13.18     59.95 o 
  -9  11   4      463.92      318.33     54.42 o 
  -8  11   4      167.36      166.24     48.63 o 
  -7  11   4     1691.97     1588.54     64.37 o 
  -6  11   4      575.15      465.04     45.28 o 
  -5  11   4      209.66      213.81     39.16 o 
  -4  11   4      328.86      332.85     39.29 o 
  -3  11   4     1617.77     1748.24     44.82 o 
  -2  11   4      263.18      236.26     21.33 o 
  -1  11   4      198.00      212.82     29.97 o 
   0  11   4     1001.24      958.23     25.29 o 
   1  11   4     2530.69     2547.03     38.34 o 
   2  11   4        2.20       18.96     17.40 o 
   3  11   4      893.76      900.27     28.89 o 
   4  11   4        2.71       11.19     26.15 o 
   5  11   4       30.57       49.74     24.87 o 
   6  11   4      791.16      775.00     89.25 o 
   7  11   4     1175.55     1315.54     74.49 o 
   8  11   4      128.62       63.09     43.95 o 
   9  11   4        6.62       27.84     60.52 o 
  10  11   4      317.67      324.92     58.66 o 
 -10  12   4       21.76      -30.74     58.13 o 
  -9  12   4        8.89      -16.85     50.20 o 
  -8  12   4     1721.48     1622.45     69.97 o 
  -7  12   4      129.75       54.81     73.62 o 
  -6  12   4      401.76      466.25     47.53 o 
  -5  12   4       11.98      -12.31     38.68 o 
  -4  12   4        7.95      -19.31     36.20 o 
  -3  12   4       26.55       36.00     21.76 o 
  -2  12   4     1789.67     1747.97     38.16 o 
  -1  12   4      379.31      469.61     21.94 o 
   0  12   4      387.94      378.63     21.67 o 
   1  12   4     1372.12     1435.88     30.06 o 
   2  12   4     2280.62     2065.02     41.07 o 
   3  12   4     1533.23     1632.90     37.93 o 
   4  12   4      521.38      490.50     33.22 o 
   5  12   4     1609.28     1612.27     41.12 o 
   6  12   4     1124.33     1095.65     62.92 o 
   7  12   4        6.11       -1.43     33.80 o 
   8  12   4      365.85      426.19     50.57 o 
   9  12   4        5.48       59.50     49.37 o 
  10  12   4        6.76      101.13     59.03 o 
 -10  13   4       75.11       43.11     58.80 o 
  -9  13   4       56.51       14.47     53.97 o 
  -8  13   4      209.70      167.54     51.70 o 
  -7  13   4      295.71      301.42     49.68 o 
  -6  13   4     1002.32     1051.15    103.90 o 
  -5  13   4       90.99       90.00     30.97 o 
  -4  13   4      568.10      526.81     33.93 o 
  -3  13   4      127.79      151.65     25.10 o 
  -2  13   4       46.95       45.31     31.60 o 
  -1  13   4       13.42       13.30     29.67 o 
   0  13   4      708.40      766.52     25.47 o 
   1  13   4      590.83      572.59     30.78 o 
   2  13   4        3.48       38.20     22.77 o 
   3  13   4      173.79      136.72     23.61 o 
   4  13   4      472.65      481.69     28.13 o 
   5  13   4      199.50      141.72     27.68 o 
   6  13   4      831.74      812.85     43.39 o 
   7  13   4      914.70      882.07     57.56 o 
   8  13   4      247.86      270.23     57.82 o 
   9  13   4      449.08      453.23    114.60 o 
  10  13   4      142.00      183.69    121.87 o 
  -9  14   4       50.24       33.32     43.59 o 
  -8  14   4       25.95       57.46     40.20 o 
  -7  14   4       36.44        3.41     37.72 o 
  -6  14   4       27.48       -1.28     34.14 o 
  -5  14   4      131.25       92.48     33.51 o 
  -4  14   4      347.56      344.28     35.05 o 
  -3  14   4      120.38       51.00     29.14 o 
  -2  14   4        0.95        4.28     28.83 o 
  -1  14   4      378.06      399.72     27.80 o 
   0  14   4      115.52       97.34     22.66 o 
   1  14   4      332.61      215.30     25.96 o 
   2  14   4      207.21      219.64     26.04 o 
   3  14   4       13.38      -23.84     23.84 o 
   4  14   4        2.59      -24.99     34.02 o 
   5  14   4      198.43      190.56     28.69 o 
   6  14   4        5.57      -19.33     35.71 o 
   7  14   4       15.10       57.64     45.71 o 
   8  14   4       18.48      -41.98     51.63 o 
   9  14   4       34.18        1.03     69.35 o 
  -9  15   4        5.15       10.46     46.82 o 
  -8  15   4      288.96      249.83     44.06 o 
  -7  15   4      192.10      194.75     41.08 o 
  -6  15   4      150.21      151.66     38.48 o 
  -5  15   4       48.69       40.58     41.58 o 
  -4  15   4      144.44      168.36     45.40 o 
  -3  15   4      474.24      495.96     36.88 o 
  -2  15   4      143.29      216.86     57.00 o 
  -1  15   4       15.20       29.80     29.51 o 
   0  15   4      476.61      529.05     30.35 o 
   1  15   4     1225.30     1133.49     35.81 o 
   2  15   4      162.60      135.10     26.41 o 
   3  15   4      231.43      245.56     35.22 o 
   4  15   4       28.76       43.92     26.78 o 
   5  15   4        2.11       24.79     29.15 o 
   6  15   4      273.64      270.40     49.41 o 
   7  15   4      577.15      651.38     60.73 o 
   8  15   4        0.19      100.59     74.23 o 
   9  15   4       62.68       55.87     60.75 o 
  -8  16   4      698.40      709.69     56.87 o 
  -7  16   4        1.33       29.63     43.95 o 
  -6  16   4      340.06      311.56     56.12 o 
  -5  16   4      360.57      296.44     52.57 o 
  -4  16   4       41.28       23.32     45.60 o 
  -3  16   4      625.79      687.85     40.79 o 
  -2  16   4     1414.66     1386.28     47.51 o 
  -1  16   4      179.57      255.50     33.51 o 
   0  16   4       81.95       15.79     38.64 o 
   1  16   4      142.28      104.18     39.56 o 
   2  16   4     1361.48     1415.14     40.68 o 
   3  16   4      306.97      302.65     69.93 o 
   4  16   4      112.72       96.75     29.47 o 
   5  16   4      398.54      450.07     35.02 o 
   6  16   4      693.66      644.00    100.20 o 
   7  16   4        1.42       35.06     52.63 o 
   8  16   4      314.11      476.97    101.20 o 
  -7  17   4      905.89      995.60     72.73 o 
  -6  17   4      596.05      685.06     65.45 o 
  -5  17   4       85.74      118.13     53.30 o 
  -4  17   4      476.29      456.71     58.78 o 
  -3  17   4     2811.70     2796.52     84.18 o 
  -2  17   4      360.81      281.13     36.26 o 
  -1  17   4       53.61       70.09     39.27 o 
   0  17   4      157.73      173.26     91.98 o 
   1  17   4      761.56      755.12     51.70 o 
   2  17   4       97.70       46.52     34.84 o 
   3  17   4     1028.16     1059.27     40.06 o 
   4  17   4       57.70       52.28     31.28 o 
   5  17   4       11.92       27.20     32.91 o 
   6  17   4      542.53      488.03     61.30 o 
   7  17   4     1049.85     1079.58     70.93 o 
  -7  18   4       90.21       79.08     96.41 o 
  -6  18   4       38.59       -1.98     59.31 o 
  -5  18   4       49.84       16.33    102.64 o 
  -4  18   4      398.02      430.95     58.50 o 
  -3  18   4        6.48        9.07     37.51 o 
  -2  18   4     1401.07     1310.05     98.71 o 
  -1  18   4      270.80      306.86     79.40 o 
   0  18   4        3.03        1.96     43.83 o 
   1  18   4      297.08      237.83     45.90 o 
   2  18   4     1083.10     1111.28     68.92 o 
   3  18   4       36.82       13.65     37.77 o 
   4  18   4      494.31      533.75     38.94 o 
   5  18   4      107.93      112.09     42.98 o 
   6  18   4      238.38      389.84     93.46 o 
  -6  19   4       23.28      -35.03     63.51 o 
  -5  19   4      280.25      297.75     94.37 o 
  -4  19   4       73.37       35.96     54.27 o 
  -3  19   4      220.11      326.99     48.21 o 
  -2  19   4       55.96       33.10     45.18 o 
  -1  19   4      527.13      557.01     52.31 o 
   0  19   4       62.73      -23.90     45.07 o 
   1  19   4       49.82       34.29     48.29 o 
   2  19   4       22.68       64.62     46.60 o 
   3  19   4      658.51      690.70     55.79 o 
   4  19   4       45.23       82.17     43.07 o 
   5  19   4      228.87      290.21     57.22 o 
  -4  20   4      248.97      242.99     62.71 o 
  -3  20   4       32.53      148.30     84.45 o 
  -2  20   4        0.84      118.39     49.55 o 
  -1  20   4      108.17      176.44     50.56 o 
   0  20   4     1127.03     1128.50     68.92 o 
   1  20   4       25.60       22.33     48.62 o 
   2  20   4        5.02       28.39     52.12 o 
   3  20   4      172.06      190.47     52.70 o 
   4  20   4      276.16      428.55     61.17 o 
  -3  21   4       11.33       47.22     54.64 o 
  -2  21   4       44.78       21.39     52.34 o 
  -1  21   4      164.85      171.45     55.04 o 
   0  21   4       25.80       60.00     52.53 o 
   1  21   4       78.07      120.16     54.92 o 
   2  21   4        7.10        3.00     52.85 o 
 -12   1   5        8.38       -9.26     53.84 o 
 -11   1   5      236.41      298.14     61.39 o 
 -10   1   5     1021.28     1074.72     56.78 o 
  -9   1   5        1.21       55.09     58.68 o 
  -8   1   5      726.14      672.09     32.05 o 
  -7   1   5      795.05      769.49     60.81 o 
  -6   1   5      909.46      940.74     36.59 o 
  -5   1   5     3451.62     3926.17     60.78 o 
  -4   1   5    19911.32    20718.65    255.47 o 
  -3   1   5     6042.69     6195.49     90.61 o 
  -2   1   5      784.23      693.45     19.08 o 
  -1   1   5      471.23      444.95     15.37 o 
   0   1   5    44224.87    45117.03    424.79 o 
   1   1   5     1898.22     2162.28     26.22 o 
   2   1   5      712.07      711.24     16.52 o 
   3   1   5      606.44      549.58     16.99 o 
   4   1   5    10877.43    12628.61    140.64 o 
   5   1   5       14.97      -13.01     13.01 o 
   6   1   5     2809.36     2682.42     42.37 o 
   7   1   5      804.44     1001.09     32.71 o 
   8   1   5       34.48       19.81     26.99 o 
   9   1   5        3.74       52.67     38.39 o 
  10   1   5       43.34       51.84     49.82 o 
  11   1   5       52.97      112.99     45.73 o 
  12   1   5      198.23      332.49     81.27 o 
 -12   2   5      949.18     1040.04     69.34 o 
 -11   2   5      176.35      185.01     69.83 o 
 -10   2   5       80.62       76.41     37.65 o 
  -9   2   5       51.68       37.79     32.29 o 
  -8   2   5      172.58      188.21     38.57 o 
  -7   2   5      285.73      329.46     26.73 o 
  -6   2   5    11604.08    11608.51    217.84 o 
  -5   2   5     8223.30     8688.49    116.60 o 
  -4   2   5      223.51      276.02     19.27 o 
  -3   2   5     7661.52     7655.04    126.94 o 
  -2   2   5    17297.65    18401.04    225.72 o 
  -1   2   5     5363.96     5326.62     71.13 o 
   0   2   5      485.90      553.14     14.89 o 
   1   2   5      186.89      230.96     10.74 o 
   2   2   5      711.30      691.65     13.80 o 
   3   2   5      275.88      176.66     17.02 o 
   4   2   5     7688.12     7830.91     81.68 o 
   5   2   5      157.64      241.03     21.70 o 
   6   2   5      591.79      531.10     21.56 o 
   7   2   5     1149.60     1142.08     30.22 o 
   8   2   5     1262.84     1421.05     42.16 o 
   9   2   5     1036.13      986.12     40.64 o 
  10   2   5      671.94      602.78     65.48 o 
  11   2   5     2220.24     2250.42    112.60 o 
  12   2   5      226.47      272.54     82.14 o 
 -12   3   5      174.52      272.20     58.59 o 
 -11   3   5      443.63      495.07     55.59 o 
 -10   3   5      626.71      573.45     43.13 o 
  -9   3   5        0.68      -40.18     40.18 o 
  -8   3   5      991.87      988.15     49.80 o 
  -7   3   5     6022.90     6212.29    119.20 o 
  -6   3   5     1074.41     1009.45     30.88 o 
  -5   3   5      812.67      830.66     27.26 o 
  -4   3   5      709.23      912.47     25.24 o 
  -3   3   5     5726.38     5442.11     75.04 o 
  -2   3   5     1413.31     1375.80     49.09 o 
  -1   3   5    13869.46    13894.15    172.13 o 
   0   3   5    10203.88    11040.04    120.96 o 
   1   3   5       17.67       30.05     18.29 o 
   2   3   5     2000.75     1922.60     22.36 o 
   3   3   5     9636.87     9724.56     97.54 o 
   4   3   5      470.80      510.42     16.17 o 
   5   3   5       96.22      114.55     16.67 o 
   6   3   5     1589.25     1362.90     30.11 o 
   7   3   5     3868.70     4052.76     59.45 o 
   8   3   5        1.58       -1.11     27.66 o 
   9   3   5      135.74      131.90     30.83 o 
  10   3   5      835.05      891.55     52.33 o 
  11   3   5       26.93      -10.24     46.52 o 
  12   3   5      489.78      514.18     90.50 o 
 -12   4   5      309.20      234.07     58.82 o 
 -11   4   5      478.27      461.28     46.68 o 
 -10   4   5       31.41      -12.72     45.17 o 
  -9   4   5      300.75      291.07     44.51 o 
  -8   4   5     1340.44     1387.12     55.28 o 
  -7   4   5      331.75      288.43     35.58 o 
  -6   4   5     2018.87     1993.12     44.04 o 
  -5   4   5      398.27      380.03     21.84 o 
  -4   4   5     9353.95     9153.63    130.86 o 
  -3   4   5     1763.91     1567.70     30.85 o 
  -2   4   5    13488.48    14750.56    183.80 o 
  -1   4   5      261.17      193.20     13.79 o 
   0   4   5      110.39       78.19     10.30 o 
   1   4   5     1136.40     1095.96     18.07 o 
   2   4   5      148.35      112.94      9.21 o 
   3   4   5      938.61      950.03     16.53 o 
   4   4   5     2400.58     2536.95     58.52 o 
   5   4   5      291.55      264.77     18.99 o 
   6   4   5     5005.69     5323.74     70.49 o 
   7   4   5     1319.82     1249.82     38.93 o 
   8   4   5     2296.52     2081.52     50.77 o 
   9   4   5      246.72      252.48     32.39 o 
  10   4   5      189.61      249.95     44.16 o 
  11   4   5      121.47      135.26     49.40 o 
  12   4   5      178.01      140.71     83.01 o 
 -12   5   5        7.15      -53.58     53.58 o 
 -11   5   5      330.03      339.04     55.90 o 
 -10   5   5      386.15      364.50     49.08 o 
  -9   5   5      807.78      749.57     49.64 o 
  -8   5   5      695.76      644.93     44.39 o 
  -7   5   5       25.08       36.52     33.03 o 
  -6   5   5      612.34      617.15     37.29 o 
  -5   5   5      527.51      429.39     25.65 o 
  -4   5   5     4641.51     4952.33     71.66 o 
  -3   5   5     8606.82     8887.72    116.48 o 
  -2   5   5      799.90      713.02     59.75 o 
  -1   5   5     4988.99     4616.26     51.10 o 
   0   5   5     2341.72     2330.48     29.97 o 
   1   5   5     5400.16     5050.62     54.62 o 
   2   5   5     1623.16     1726.37     24.90 o 
   3   5   5      714.59      732.19     15.71 o 
   4   5   5    14087.76    15287.15    150.98 o 
   5   5   5     8514.33     8873.11    105.10 o 
   6   5   5       92.54      135.89     24.90 o 
   7   5   5      862.50      945.16     61.10 o 
   8   5   5     1317.12     1274.22     42.85 o 
   9   5   5     1072.74     1077.48     70.18 o 
  10   5   5      236.58      334.81     48.14 o 
  11   5   5      268.34      200.66    106.90 o 
  12   5   5       10.88      128.79     86.23 o 
 -12   6   5       98.61      438.76    206.23 o 
 -11   6   5        0.28      -30.10     51.42 o 
 -10   6   5      601.65      628.46     54.89 o 
  -9   6   5      318.07      326.94     45.91 o 
  -8   6   5      432.33      446.12     44.99 o 
  -7   6   5      723.98      625.20     42.21 o 
  -6   6   5      241.60      223.59     34.24 o 
  -5   6   5     1262.91     1282.80     45.71 o 
  -4   6   5    18599.30    18052.37    226.29 o 
  -3   6   5     1322.85     1361.01     30.00 o 
  -2   6   5     2653.18     3105.49     49.13 o 
  -1   6   5     1004.94      777.12     17.53 o 
   0   6   5     5212.65     4972.35     58.29 o 
   1   6   5      379.47      345.17     15.59 o 
   2   6   5      893.13      847.51     18.25 o 
   3   6   5      859.54      830.39     19.32 o 
   4   6   5      300.82      261.76     13.87 o 
   5   6   5     1345.35     1352.50     54.02 o 
   6   6   5     4425.88     4418.58     98.70 o 
   7   6   5      705.37      679.90     34.32 o 
   8   6   5      184.18      172.65     31.06 o 
   9   6   5     3904.24     4014.15    204.97 o 
  10   6   5     3676.64     3377.20     93.61 o 
  11   6   5      432.89      454.92     56.36 o 
  12   6   5        3.89       21.46     62.67 o 
 -12   7   5      262.32      247.36     64.66 o 
 -11   7   5       54.92       12.73     53.46 o 
 -10   7   5      152.13      111.37     79.05 o 
  -9   7   5     1940.26     1942.18     80.88 o 
  -8   7   5      704.32      701.07     48.01 o 
  -7   7   5      529.12      501.25     42.81 o 
  -6   7   5      782.57      799.52     63.39 o 
  -5   7   5     3910.23     3901.15    111.03 o 
  -4   7   5      777.13      746.12     38.80 o 
  -3   7   5     2279.06     2028.11     37.90 o 
  -2   7   5     1035.05     1040.12     29.61 o 
  -1   7   5     2097.75     1911.95     28.47 o 
   0   7   5        6.39       36.14     13.13 o 
   1   7   5     2987.68     2795.26     36.38 o 
   2   7   5      440.40      346.30     15.22 o 
   3   7   5      913.99      841.28     21.86 o 
   4   7   5     7062.79     7332.95     80.27 o 
   5   7   5     4902.79     4831.21     79.73 o 
   6   7   5       30.59       60.09     26.84 o 
   7   7   5       23.69       23.82     28.26 o 
   8   7   5        3.81       20.69     31.50 o 
   9   7   5      365.39      376.95     48.46 o 
  10   7   5      149.25      194.87     96.33 o 
  11   7   5      830.70      793.07     63.68 o 
 -11   8   5       46.06      110.77     83.45 o 
 -10   8   5       82.86       71.86     77.97 o 
  -9   8   5      168.04      215.56     48.27 o 
  -8   8   5       10.95       54.21     42.76 o 
  -7   8   5      568.98      634.04     46.99 o 
  -6   8   5      225.67      305.89    107.07 o 
  -5   8   5       94.97      117.80     34.24 o 
  -4   8   5      208.63      325.06    152.32 o 
  -3   8   5        4.17       24.30     17.42 o 
  -2   8   5       27.37       38.81     15.47 o 
  -1   8   5     1876.20     1887.24     29.43 o 
   0   8   5     4000.06     3881.08     47.24 o 
   1   8   5     2592.97     2501.29     34.76 o 
   2   8   5      112.20      147.07     15.46 o 
   3   8   5      787.21      767.42     20.92 o 
   4   8   5        6.61       10.51     18.48 o 
   5   8   5      940.57      919.04     34.88 o 
   6   8   5        6.58       27.21     27.29 o 
   7   8   5       23.76      -29.01     29.01 o 
   8   8   5        0.17       19.83     39.65 o 
   9   8   5       12.36       -9.44     44.45 o 
  10   8   5        4.66       75.94     63.48 o 
  11   8   5       38.50       61.87     53.97 o 
 -11   9   5      101.66      161.44     61.81 o 
 -10   9   5      123.08      117.75     56.39 o 
  -9   9   5      107.63       97.18     48.87 o 
  -8   9   5     1270.31     1275.49     61.65 o 
  -7   9   5     1001.79      962.56     70.70 o 
  -6   9   5      201.67      192.59     38.64 o 
  -5   9   5      432.90      434.38     44.42 o 
  -4   9   5      352.97      427.38     72.70 o 
  -3   9   5       72.99       68.25     31.67 o 
  -2   9   5     1112.60     1128.45     26.75 o 
  -1   9   5      493.51      437.87     18.44 o 
   0   9   5      990.84     1060.23     20.50 o 
   1   9   5     1877.51     1672.24     28.67 o 
   2   9   5      447.57      412.08     18.46 o 
   3   9   5      599.99      632.12     20.78 o 
   4   9   5      310.85      304.35     30.73 o 
   5   9   5     3047.39     3097.82     74.82 o 
   6   9   5      512.47      467.00     32.64 o 
   7   9   5       33.17      -15.86     34.01 o 
   8   9   5       95.39      115.79     43.10 o 
   9   9   5      340.13      303.34     53.38 o 
  10   9   5        2.49        0.18    113.51 o 
  11   9   5       58.28      172.78     79.10 o 
 -11  10   5      145.38      259.63     68.21 o 
 -10  10   5      287.14      256.15     58.80 o 
  -9  10   5       83.07      126.64     53.12 o 
  -8  10   5       15.06       37.27     45.05 o 
  -7  10   5       97.60       83.21     41.87 o 
  -6  10   5      858.52      813.06     48.85 o 
  -5  10   5      675.14      614.82     43.19 o 
  -4  10   5     2682.40     3014.98    158.28 o 
  -3  10   5      456.35      387.43     36.73 o 
  -2  10   5      145.58      135.80     19.15 o 
  -1  10   5     3673.20     3756.88     53.64 o 
   0  10   5     5761.62     5386.59     56.90 o 
   1  10   5      356.66      374.41     24.42 o 
   2  10   5        0.04       18.68     17.00 o 
   3  10   5      272.13      260.31     22.41 o 
   4  10   5        9.04       26.77     25.36 o 
   5  10   5       60.77       61.68     23.68 o 
   6  10   5      679.46      633.93     35.96 o 
   7  10   5      363.90      404.21    125.26 o 
   8  10   5       97.34       53.73     42.47 o 
   9  10   5     1320.93     1423.12    130.66 o 
  10  10   5      847.36      736.54     61.81 o 
  11  10   5      215.58      308.92     64.57 o 
 -10  11   5      404.03      415.42     87.97 o 
  -9  11   5      713.43      705.49    120.87 o 
  -8  11   5     2184.52     2076.33     75.88 o 
  -7  11   5       76.30       51.16    113.56 o 
  -6  11   5       11.54        4.21     39.25 o 
  -5  11   5      530.25      517.89     44.14 o 
  -4  11   5        2.80      -46.47     47.03 o 
  -3  11   5      387.63      462.73     52.23 o 
  -2  11   5        0.39        2.60     19.96 o 
  -1  11   5     1071.62     1094.10     23.06 o 
   0  11   5      657.78      605.31     22.13 o 
   1  11   5     2715.96     2517.62     38.62 o 
   2  11   5        3.16       18.75     18.13 o 
   3  11   5        0.19       -8.14     23.12 o 
   4  11   5      458.56      408.96     43.80 o 
   5  11   5     3348.43     3371.37     58.38 o 
   6  11   5      509.73      446.12     51.58 o 
   7  11   5      295.61      299.96     44.64 o 
   8  11   5      242.02      250.11     47.12 o 
   9  11   5      447.20      436.17     66.39 o 
  10  11   5        3.35      -35.40     54.04 o 
 -10  12   5      112.33      327.41     62.83 o 
  -9  12   5       12.58      -17.95     51.04 o 
  -8  12   5      388.18      323.30     51.46 o 
  -7  12   5      350.60      313.66     47.58 o 
  -6  12   5      469.69      479.59     83.97 o 
  -5  12   5      218.49      174.13     42.94 o 
  -4  12   5      493.07      548.20     44.67 o 
  -3  12   5      147.35      109.45     31.76 o 
  -2  12   5     1121.07     1183.69     31.94 o 
  -1  12   5       38.69       63.13     19.01 o 
   0  12   5     5280.66     4847.48     60.91 o 
   1  12   5      199.33      209.61     20.45 o 
   2  12   5     1662.28     1504.65     36.14 o 
   3  12   5      427.80      377.76     50.20 o 
   4  12   5     2302.00     2275.90     41.68 o 
   5  12   5       81.41       67.92     26.26 o 
   6  12   5      260.78      264.81     34.81 o 
   7  12   5       24.32       12.47     50.56 o 
   8  12   5       10.95       14.14     45.44 o 
   9  12   5      217.60      296.24     53.84 o 
  10  12   5      167.01      147.17     59.20 o 
 -10  13   5       48.23       48.44     59.53 o 
  -9  13   5       87.48      109.82     82.75 o 
  -8  13   5       75.16       68.05     50.77 o 
  -7  13   5     1415.74     1316.86     71.09 o 
  -6  13   5      131.22      137.97     44.76 o 
  -5  13   5      814.69      739.75     51.19 o 
  -4  13   5      240.45      229.76     41.67 o 
  -3  13   5     1692.98     1610.59     40.13 o 
  -2  13   5      229.40      178.38     28.15 o 
  -1  13   5      989.57      843.04     30.44 o 
   0  13   5      214.15      288.89     23.19 o 
   1  13   5     3908.57     3910.62     61.31 o 
   2  13   5        6.50       13.96     23.66 o 
   3  13   5     1214.66     1139.02     34.26 o 
   4  13   5        4.17      -20.86     23.98 o 
   5  13   5      381.38      460.07     29.67 o 
   6  13   5      129.30      184.51     75.40 o 
   7  13   5      491.64      497.44     51.07 o 
   8  13   5       72.34       64.00     48.70 o 
   9  13   5      110.29       58.99     53.47 o 
  -9  14   5        0.12      -38.79     55.50 o 
  -8  14   5       75.62       80.91     54.54 o 
  -7  14   5       42.41      -22.93     48.63 o 
  -6  14   5     1572.08     1334.69     65.16 o 
  -5  14   5      605.28      616.16     39.55 o 
  -4  14   5       61.68       13.41     31.28 o 
  -3  14   5      536.07      499.43     35.41 o 
  -2  14   5     1737.66     1835.22     49.56 o 
  -1  14   5       79.31       80.73     24.73 o 
   0  14   5     4036.83     3961.26     55.49 o 
   1  14   5      290.17      272.46     30.62 o 
   2  14   5     1501.99     1371.19     37.10 o 
   3  14   5        0.66       51.01     24.86 o 
   4  14   5      625.32      561.84     30.97 o 
   5  14   5       11.33       40.60     27.56 o 
   6  14   5      188.26      171.22     45.87 o 
   7  14   5      564.37      643.48     54.60 o 
   8  14   5      455.89      634.35     61.36 o 
   9  14   5      270.55      337.62    116.82 o 
  -9  15   5       31.82       30.05     46.49 o 
  -8  15   5      348.35      361.69     45.95 o 
  -7  15   5      501.85      517.18     45.54 o 
  -6  15   5       61.88       68.49     37.05 o 
  -5  15   5      197.48      153.95     49.40 o 
  -4  15   5       37.83       50.11     45.68 o 
  -3  15   5       24.04        3.02     31.94 o 
  -2  15   5     1319.62     1283.50     44.76 o 
  -1  15   5     3167.81     3049.49     64.02 o 
   0  15   5     1381.14     1513.55     44.25 o 
   1  15   5      506.04      627.65     31.87 o 
   2  15   5      578.07      612.35     31.31 o 
   3  15   5     1385.60     1342.56     39.54 o 
   4  15   5      395.92      325.47     29.61 o 
   5  15   5       42.47       74.29     33.28 o 
   6  15   5      498.23      613.67     52.82 o 
   7  15   5      883.16     1100.40     66.69 o 
   8  15   5       64.49       33.41     87.06 o 
  -8  16   5       28.31      -38.73     57.41 o 
  -7  16   5        0.95       16.80     44.89 o 
  -6  16   5      190.27      263.07     57.22 o 
  -5  16   5        2.13      -48.96     48.96 o 
  -4  16   5       65.04       80.78     45.72 o 
  -3  16   5      163.49      199.39     36.31 o 
  -2  16   5      799.61      922.34     41.73 o 
  -1  16   5      109.11      211.68     32.42 o 
   0  16   5        9.65       13.75     37.81 o 
   1  16   5      129.85      107.49     33.93 o 
   2  16   5      186.59      175.85     28.82 o 
   3  16   5        0.30      -21.99     27.39 o 
   4  16   5      342.27      307.40     31.64 o 
   5  16   5        3.82      -32.88     35.23 o 
   6  16   5      130.30      197.10     51.84 o 
   7  16   5      162.45      176.36     57.45 o 
   8  16   5      258.38      302.08     62.31 o 
  -7  17   5       10.20       -6.41    113.12 o 
  -6  17   5       28.39       29.67     57.66 o 
  -5  17   5       17.17       21.14     52.42 o 
  -4  17   5        8.79      -14.92     48.81 o 
  -3  17   5      284.77      251.56     79.74 o 
  -2  17   5       76.86       40.85     32.92 o 
  -1  17   5       16.32       46.46     39.51 o 
   0  17   5      603.57      455.74     46.51 o 
   1  17   5      296.08      352.13     45.87 o 
   2  17   5        5.78       47.88     30.33 o 
   3  17   5        6.15       53.89     30.91 o 
   4  17   5       92.57       57.42     36.19 o 
   5  17   5      246.87      211.06     39.95 o 
   6  17   5       33.36      182.52     54.61 o 
   7  17   5       25.68       93.26     58.72 o 
  -7  18   5        7.77      194.13     96.07 o 
  -6  18   5       55.04       83.84     61.14 o 
  -5  18   5      276.21      360.13     57.68 o 
  -4  18   5      253.28      322.84     57.09 o 
  -3  18   5      216.38      244.35     40.03 o 
  -2  18   5      204.94      292.70     38.71 o 
  -1  18   5      389.74      372.40     64.74 o 
   0  18   5      278.31      360.48     48.25 o 
   1  18   5      397.13      353.31     49.20 o 
   2  18   5      149.13      212.62     72.27 o 
   3  18   5       32.92       56.83     37.89 o 
   4  18   5        0.01      -30.45     39.63 o 
   5  18   5       47.77       15.05     48.63 o 
   6  18   5       35.31       55.51     60.09 o 
  -5  19   5       41.06       50.09     61.56 o 
  -4  19   5        3.89       36.32     55.17 o 
  -3  19   5       90.04      134.96     41.75 o 
  -2  19   5        9.53       78.71     44.10 o 
  -1  19   5       13.06       86.77     98.16 o 
   0  19   5       72.46       46.45     45.10 o 
   1  19   5        0.89       19.68     46.40 o 
   2  19   5      420.80      359.94     51.94 o 
   3  19   5      926.12     1100.33     87.80 o 
   4  19   5      279.17      375.62     55.04 o 
   5  19   5      155.32      154.74     46.58 o 
  -4  20   5        7.79      -32.66     57.18 o 
  -3  20   5       14.88       42.34     53.01 o 
  -2  20   5      443.73      572.29     61.13 o 
  -1  20   5       34.30       22.21     48.81 o 
   0  20   5       46.42       76.98     49.02 o 
   1  20   5       15.49       71.22     50.19 o 
   2  20   5      367.07      423.76     54.76 o 
   3  20   5        1.04      175.17     69.27 o 
   4  20   5      124.13      139.66     73.88 o 
  -2  21   5        0.21       40.42     70.01 o 
  -1  21   5      348.55      315.95     57.30 o 
   0  21   5      139.57      179.37     90.80 o 
   1  21   5      123.42      106.87     71.40 o 
   2  21   5        3.76       13.31     75.62 o 
 -12   0   6      752.62      726.77     91.11 o 
 -11   0   6       16.30       27.50     66.31 o 
 -10   0   6     1053.80     1003.39     80.58 o 
  -9   0   6      397.05      295.51     59.35 o 
  -8   0   6       39.57       15.21     43.86 o 
  -7   0   6     1934.56     1867.86     54.82 o 
  -6   0   6    41669.13    42076.38    632.45 o 
  -5   0   6     3519.84     3206.85     66.40 o 
  -4   0   6    12374.37    13765.33    260.05 o 
  -3   0   6     1698.84     1827.52     41.70 o 
  -2   0   6      173.43      120.83     27.11 o 
  -1   0   6     5410.68     5286.66     87.28 o 
   0   0   6    20053.60    18376.65    276.65 o 
   1   0   6     1962.03     1630.63     27.58 o 
   2   0   6     2898.12     2881.26     54.60 o 
   3   0   6     1969.65     2096.38     54.04 o 
   4   0   6    36327.45    39571.58    591.36 o 
   5   0   6      393.59      447.26     28.71 o 
   6   0   6      498.88      368.09     29.67 o 
   7   0   6     2969.96     2604.85     66.39 o 
   8   0   6     3351.35     3608.07     66.97 o 
   9   0   6      378.03      360.48     33.25 o 
  10   0   6        9.18      158.72     58.56 o 
  11   0   6      534.94      623.30     79.53 o 
 -12   1   6      253.52      219.46     84.71 o 
 -11   1   6     1314.42     1239.74     64.82 o 
 -10   1   6      560.65      541.31     70.92 o 
  -9   1   6       30.38       51.70     30.80 o 
  -8   1   6        4.36       10.69     28.12 o 
  -7   1   6     8693.71     8890.40    109.11 o 
  -6   1   6     1393.08     1402.00     44.95 o 
  -5   1   6     7288.70     7835.03    107.09 o 
  -4   1   6     3545.44     2766.67     46.36 o 
  -3   1   6      511.91      300.72     20.76 o 
  -2   1   6     4692.47     4499.07     74.61 o 
  -1   1   6    15971.36    15530.37    166.72 o 
   0   1   6     4570.43     4668.12     67.10 o 
   1   1   6      166.22      135.10     10.35 o 
   2   1   6     6388.46     5448.20     57.42 o 
   3   1   6    17801.52    19096.10    205.85 o 
   4   1   6     2157.84     2276.49     36.05 o 
   5   1   6       57.72       57.73     14.83 o 
   6   1   6     2196.61     2457.62     36.70 o 
   7   1   6     2767.04     2571.63     39.71 o 
   8   1   6      419.41      415.23     24.70 o 
   9   1   6      904.65      947.33     31.39 o 
  10   1   6       97.16      131.44     35.05 o 
  11   1   6       70.95       68.99     49.86 o 
  12   1   6      486.45      478.77     91.98 o 
 -12   2   6        3.90       33.22     54.68 o 
 -11   2   6       11.90        3.73     68.74 o 
 -10   2   6      731.76      792.67     44.50 o 
  -9   2   6        3.22       -0.14     31.99 o 
  -8   2   6     1371.41     1461.84     45.02 o 
  -7   2   6      786.97      717.73     42.68 o 
  -6   2   6     1896.94     1659.70     38.56 o 
  -5   2   6     2301.05     2101.27     41.26 o 
  -4   2   6      129.05      135.47     19.26 o 
  -3   2   6      547.70      603.09     20.81 o 
  -2   2   6      105.07       54.69     17.96 o 
  -1   2   6     1409.92     1306.91     37.21 o 
   0   2   6     5764.84     5716.13     66.84 o 
   1   2   6     9714.46     9552.24     95.04 o 
   2   2   6     2147.13     1917.95     25.40 o 
   3   2   6     4168.28     4170.29     47.62 o 
   4   2   6     5301.39     5617.22     61.79 o 
   5   2   6      684.56      661.43     19.08 o 
   6   2   6      733.26      692.69     20.82 o 
   7   2   6     1619.73     1440.74     29.44 o 
   8   2   6     2054.99     2072.29     43.52 o 
   9   2   6       57.32      122.29     30.93 o 
  10   2   6       26.90       48.61     34.52 o 
  11   2   6      137.02      181.00     72.83 o 
  12   2   6      217.79      188.39     87.89 o 
 -12   3   6      750.12      808.14     65.55 o 
 -11   3   6       26.06        4.36     48.44 o 
 -10   3   6      448.14      381.61     40.92 o 
  -9   3   6     1503.57     1397.99     59.47 o 
  -8   3   6     2267.55     2359.55     68.55 o 
  -7   3   6      581.22      535.04     40.16 o 
  -6   3   6      454.32      482.36     38.41 o 
  -5   3   6      853.53      970.00     44.04 o 
  -4   3   6     1173.33     1046.10     27.36 o 
  -3   3   6      156.20      257.45     17.54 o 
  -2   3   6      226.16      257.33     21.01 o 
  -1   3   6     5133.41     5410.36     88.99 o 
   0   3   6      214.73      265.39     21.80 o 
   1   3   6      487.53      362.25     24.69 o 
   2   3   6     5249.86     5412.80     52.06 o 
   3   3   6     1046.56     1061.13     17.41 o 
   4   3   6       99.08       65.05     13.90 o 
   5   3   6     6619.50     7394.69     79.92 o 
   6   3   6        0.01       18.08     15.83 o 
   7   3   6      174.60      149.99     19.22 o 
   8   3   6      798.98      802.73     31.11 o 
   9   3   6        8.01       26.79     30.64 o 
  10   3   6      132.52      140.34     46.78 o 
  11   3   6      585.69      716.42     57.49 o 
  12   3   6        3.51      -21.75     84.15 o 
 -12   4   6       33.34      112.94     56.00 o 
 -11   4   6       21.72       59.78     55.07 o 
 -10   4   6       31.06       74.83     47.11 o 
  -9   4   6      284.19      271.21     43.53 o 
  -8   4   6      619.72      642.57     44.51 o 
  -7   4   6     1821.57     1684.45     56.58 o 
  -6   4   6     3316.61     3508.29     59.68 o 
  -5   4   6      996.57     1087.04     30.08 o 
  -4   4   6     8326.22     7829.70    105.86 o 
  -3   4   6     7991.76     8850.77    116.49 o 
  -2   4   6      138.61      170.63     48.30 o 
  -1   4   6      545.10      525.74     21.24 o 
   0   4   6      242.21      301.04     26.50 o 
   1   4   6    15125.20    15462.40    150.25 o 
   2   4   6      147.05      159.96     10.15 o 
   3   4   6      501.59      549.14     13.88 o 
   4   4   6     3790.74     3864.86     46.10 o 
   5   4   6      159.15      154.30     16.21 o 
   6   4   6      377.65      336.06     25.38 o 
   7   4   6      118.44      131.63     22.42 o 
   8   4   6       17.70      -16.62     29.50 o 
   9   4   6      842.18      765.98     80.58 o 
  10   4   6      748.25      820.34     55.70 o 
  11   4   6      127.70      144.31     52.69 o 
  12   4   6       62.54       62.57     91.02 o 
 -12   5   6       49.79      165.06     57.75 o 
 -11   5   6       91.25      102.66     53.22 o 
 -10   5   6      689.95      665.22     86.49 o 
  -9   5   6      509.33      514.28     62.13 o 
  -8   5   6     1048.51     1132.18     96.72 o 
  -7   5   6      390.95      414.81     63.22 o 
  -6   5   6      445.12      451.00     35.86 o 
  -5   5   6      889.88      734.78     37.45 o 
  -4   5   6       16.47       14.00     21.94 o 
  -3   5   6      272.08      257.87     35.29 o 
  -2   5   6     5130.42     5424.59     76.20 o 
  -1   5   6     5692.11     5890.97     79.86 o 
   0   5   6     1526.87     1409.73     22.29 o 
   1   5   6     1320.53     1228.88     20.57 o 
   2   5   6      140.90      145.31     12.56 o 
   3   5   6     6183.57     6178.26     60.42 o 
   4   5   6      254.13      255.29     16.67 o 
   5   5   6      731.52      890.22     22.04 o 
   6   5   6     1062.21     1052.48     24.72 o 
   7   5   6      521.93      521.46     32.71 o 
   8   5   6       19.24        1.32     37.47 o 
   9   5   6      142.08      189.64     44.28 o 
  10   5   6        1.78        2.62     47.88 o 
  11   5   6      322.74      383.58     84.97 o 
  12   5   6      114.29      208.97     62.93 o 
 -12   6   6       45.05       48.40     48.23 o 
 -11   6   6       43.09        2.34     54.01 o 
 -10   6   6      225.45      199.06     51.54 o 
  -9   6   6      304.70      376.00     71.31 o 
  -8   6   6      130.28      224.47     90.06 o 
  -7   6   6        3.08       -6.76     35.33 o 
  -6   6   6       72.22       89.15     32.16 o 
  -5   6   6      732.68      785.52     40.27 o 
  -4   6   6     1283.41     1152.94     57.46 o 
  -3   6   6      150.07      147.23     19.44 o 
  -2   6   6     7068.59     6914.31     94.48 o 
  -1   6   6      379.10      330.29     14.57 o 
   0   6   6     1398.36     1423.07     23.64 o 
   1   6   6       94.48      135.07     15.02 o 
   2   6   6     6870.34     7408.25     78.11 o 
   3   6   6        0.38       13.32     13.81 o 
   4   6   6       33.07       55.22     12.74 o 
   5   6   6        0.30       13.12     18.64 o 
   6   6   6      361.11      366.99     35.39 o 
   7   6   6      672.95      670.50     36.04 o 
   8   6   6      998.82     1018.93     53.04 o 
   9   6   6        1.13       32.76     41.29 o 
  10   6   6       13.85      -12.18     86.23 o 
  11   6   6        6.01       20.72     51.97 o 
 -11   7   6        8.61      -49.09     54.24 o 
 -10   7   6       39.16       88.87     49.54 o 
  -9   7   6     2357.53     2264.11     74.94 o 
  -8   7   6      856.10      859.93     50.06 o 
  -7   7   6        3.10       19.01     35.59 o 
  -6   7   6      423.50      405.04     38.92 o 
  -5   7   6       58.56       81.72     58.91 o 
  -4   7   6      220.29      163.36     31.09 o 
  -3   7   6     6653.58     7084.00     98.10 o 
  -2   7   6     2919.06     2938.92     49.14 o 
  -1   7   6        8.80      -13.07     13.07 o 
   0   7   6    12291.16    12293.58    123.74 o 
   1   7   6     9357.77     9693.06     99.75 o 
   2   7   6     1381.89     1134.39     22.45 o 
   3   7   6      604.90      729.71     20.10 o 
   4   7   6      372.47      327.80     18.31 o 
   5   7   6     4750.61     4667.22     77.29 o 
   6   7   6      251.60      269.15     35.77 o 
   7   7   6      319.96      368.69     42.36 o 
   8   7   6      912.43      834.77     51.11 o 
   9   7   6      140.49      170.85     48.34 o 
  10   7   6      763.03      816.39     68.74 o 
  11   7   6      634.33      806.57     72.62 o 
 -11   8   6      117.03       60.58     57.89 o 
 -10   8   6       75.56       52.15     52.75 o 
  -9   8   6        6.28      -37.16     68.26 o 
  -8   8   6     6636.35     6557.50    135.80 o 
  -7   8   6     2858.16     2788.66    102.94 o 
  -6   8   6      706.78      685.59     45.07 o 
  -5   8   6     2015.41     2012.75     60.53 o 
  -4   8   6    19983.35    20833.95    329.43 o 
  -3   8   6     7277.21     7086.29     99.21 o 
  -2   8   6      287.95      305.58     21.37 o 
  -1   8   6     3578.91     3757.77     46.81 o 
   0   8   6      597.25      536.79     25.59 o 
   1   8   6        5.64       31.70     27.08 o 
   2   8   6     6926.92     6758.17     74.27 o 
   3   8   6      359.81      390.01     17.86 o 
   4   8   6      148.89      131.88     17.57 o 
   5   8   6     2153.36     2128.33     48.81 o 
   6   8   6     5689.36     5676.76     93.56 o 
   7   8   6      255.76      272.12     40.88 o 
   8   8   6       27.10       42.84     59.69 o 
   9   8   6     1726.60     1688.47     69.96 o 
  10   8   6     1267.10     1219.59    153.80 o 
  11   8   6        0.74      130.23     56.55 o 
 -11   9   6       66.67       65.87     65.34 o 
 -10   9   6      295.88      346.91     72.88 o 
  -9   9   6     1560.78     1626.16     71.11 o 
  -8   9   6     1022.33     1064.95     60.22 o 
  -7   9   6      747.15      802.59     51.33 o 
  -6   9   6       66.76       15.11     37.51 o 
  -5   9   6      892.33      847.24     47.65 o 
  -4   9   6       58.10      142.38     34.83 o 
  -3   9   6     5457.00     5049.61     76.07 o 
  -2   9   6     1709.79     1651.78     41.67 o 
  -1   9   6      122.00      140.92     16.49 o 
   0   9   6     9434.70     9068.36    100.37 o 
   1   9   6    11668.25    12096.94    127.53 o 
   2   9   6     1778.02     1748.95     30.04 o 
   3   9   6      619.37      505.33     26.43 o 
   4   9   6     5127.22     4956.42     70.49 o 
   5   9   6     2513.33     2447.90     66.06 o 
   6   9   6        0.24        6.47     28.44 o 
   7   9   6      613.64      505.02     45.19 o 
   8   9   6        0.62      -31.57     35.57 o 
   9   9   6      194.06      221.99     48.52 o 
  10   9   6      164.52      265.03     53.04 o 
  11   9   6      288.96      403.28    109.51 o 
 -11  10   6       36.06       41.35     88.76 o 
 -10  10   6        5.78      -62.04     62.04 o 
  -9  10   6        3.33       77.68     52.71 o 
  -8  10   6     1374.59     1430.17     65.22 o 
  -7  10   6      231.33      257.58     44.30 o 
  -6  10   6      317.58      338.92     42.76 o 
  -5  10   6      136.04      106.14     37.81 o 
  -4  10   6      577.30      581.40     42.29 o 
  -3  10   6       91.59      107.27     45.51 o 
  -2  10   6     4285.04     4203.14     59.10 o 
  -1  10   6      986.87     1028.03     24.69 o 
   0  10   6     3399.59     3204.20     44.09 o 
   1  10   6       86.21      108.83     17.15 o 
   2  10   6     4726.57     4900.77     59.49 o 
   3  10   6      145.80      146.28     18.23 o 
   4  10   6     1164.78     1138.76     32.96 o 
   5  10   6      318.85      298.17     26.36 o 
   6  10   6      685.00      679.36     46.30 o 
   7  10   6       94.89       53.37     40.60 o 
   8  10   6      308.29      264.11     47.59 o 
   9  10   6      292.67      294.27     52.62 o 
  10  10   6      360.20      334.74     57.01 o 
 -10  11   6       57.25       62.38     58.65 o 
  -9  11   6      234.15      137.18     53.23 o 
  -8  11   6       40.88       34.43     47.47 o 
  -7  11   6      817.65      830.39     54.21 o 
  -6  11   6      304.12      287.88     43.47 o 
  -5  11   6      710.72      717.29     47.85 o 
  -4  11   6        0.36       -9.11     36.75 o 
  -3  11   6      684.68      665.30     43.82 o 
  -2  11   6       55.15       76.02     21.35 o 
  -1  11   6      312.95      294.16     20.06 o 
   0  11   6       50.69       56.70     18.59 o 
   1  11   6     1164.51     1216.47     27.81 o 
   2  11   6     2217.04     2294.51     37.44 o 
   3  11   6     8041.94     7695.32    109.79 o 
   4  11   6       89.50      145.74     23.61 o 
   5  11   6       15.79       28.98     24.27 o 
   6  11   6      325.66      257.14     42.11 o 
   7  11   6      598.56      629.35     50.29 o 
   8  11   6       46.37      111.75     45.47 o 
   9  11   6      268.54      389.13     53.76 o 
  10  11   6        0.07      -41.43     55.02 o 
 -10  12   6      388.20      440.21     66.14 o 
  -9  12   6       48.98       56.22     54.71 o 
  -8  12   6       43.88       36.81     48.69 o 
  -7  12   6      341.89      399.86     50.82 o 
  -6  12   6     1434.51     1391.82     81.06 o 
  -5  12   6     1520.02     1429.13     60.47 o 
  -4  12   6      551.05      460.31     43.80 o 
  -3  12   6       39.01       25.74     47.95 o 
  -2  12   6      783.38      647.12     39.79 o 
  -1  12   6      372.07      365.74     21.74 o 
   0  12   6      332.24      263.06     21.04 o 
   1  12   6     1236.92     1106.70     29.21 o 
   2  12   6     2403.27     2577.78     61.57 o 
   3  12   6      209.43      217.61     38.75 o 
   4  12   6     1047.47     1088.63     58.00 o 
   5  12   6      277.51      279.52     27.61 o 
   6  12   6        3.32       36.55     50.47 o 
   7  12   6      365.40      382.68     48.38 o 
   8  12   6      173.03      223.80     58.08 o 
   9  12   6      201.17      170.70     53.12 o 
  10  12   6       67.48       67.58     58.51 o 
 -10  13   6       67.57       69.67     61.26 o 
  -9  13   6       32.73        7.00     54.68 o 
  -8  13   6      140.86      115.33     53.16 o 
  -7  13   6      145.71      173.24     50.07 o 
  -6  13   6       72.92       11.87     44.32 o 
  -5  13   6      139.94      186.44     43.79 o 
  -4  13   6       99.88       83.98     41.67 o 
  -3  13   6      411.49      413.76     43.74 o 
  -2  13   6      450.26      413.12     30.57 o 
  -1  13   6      763.92      690.42     34.35 o 
   0  13   6      292.12      257.69     22.46 o 
   1  13   6      354.80      359.77     23.66 o 
   2  13   6      287.57      337.72     29.42 o 
   3  13   6      305.42      299.76     26.34 o 
   4  13   6      185.03      185.49     25.75 o 
   5  13   6       72.30       74.87     30.99 o 
   6  13   6       26.05       41.03     42.09 o 
   7  13   6        1.33      -15.89     53.86 o 
   8  13   6       74.99       39.55     49.51 o 
   9  13   6       32.62       24.62     87.89 o 
  -9  14   6        0.56       -5.30     58.19 o 
  -8  14   6        5.34      -55.49     67.87 o 
  -7  14   6        0.88      -57.66     57.78 o 
  -6  14   6       36.47       38.62     47.59 o 
  -5  14   6      178.80      255.02     62.17 o 
  -4  14   6       19.34       31.27     41.64 o 
  -3  14   6       91.67       98.55     30.85 o 
  -2  14   6      175.51      195.69     41.02 o 
  -1  14   6      224.81      205.50     25.46 o 
   0  14   6      487.94      606.86     27.91 o 
   1  14   6      438.54      355.64     28.86 o 
   2  14   6      185.49      177.99     26.84 o 
   3  14   6      348.31      318.72     27.50 o 
   4  14   6        4.34      -21.04     25.63 o 
   5  14   6      514.26      488.13     37.29 o 
   6  14   6       64.04       87.32     44.98 o 
   7  14   6      240.31      244.87     49.65 o 
   8  14   6        4.58       80.34     53.38 o 
   9  14   6       64.32       82.39     59.75 o 
  -9  15   6        2.80       13.31     61.73 o 
  -8  15   6       53.80       35.08     56.00 o 
  -7  15   6      147.08      122.44     40.52 o 
  -6  15   6        9.86       -4.21     37.72 o 
  -5  15   6      647.21      592.99     55.00 o 
  -4  15   6      148.68      184.43     48.23 o 
  -3  15   6        1.26       -6.97     33.45 o 
  -2  15   6      387.04      403.99     34.70 o 
  -1  15   6     2228.27     2506.21     94.09 o 
   0  15   6      423.68      329.25     30.94 o 
   1  15   6       13.96       -6.61     26.19 o 
   2  15   6       13.59       22.50     26.27 o 
   3  15   6      185.33      209.21     28.58 o 
   4  15   6        2.11       -6.01     30.83 o 
   5  15   6        1.06       26.86     33.40 o 
   6  15   6      169.78      161.27     47.00 o 
   7  15   6      335.00      320.87     53.40 o 
   8  15   6       76.40      -38.68     54.40 o 
  -8  16   6      296.36      284.80     49.54 o 
  -7  16   6      344.44      363.34     63.22 o 
  -6  16   6     1270.51     1478.90     72.97 o 
  -5  16   6      905.93      872.60     61.79 o 
  -4  16   6       33.05      -33.62     45.83 o 
  -3  16   6      931.46      923.08     44.70 o 
  -2  16   6     1756.00     1806.22     52.76 o 
  -1  16   6      797.51      817.25     69.10 o 
   0  16   6     1124.55      980.56     52.50 o 
   1  16   6        0.09       22.02     33.05 o 
   2  16   6      118.25       99.47     31.45 o 
   3  16   6      335.29      359.80     58.26 o 
   4  16   6     1151.99     1083.54     54.23 o 
   5  16   6       64.44       99.69     35.71 o 
   6  16   6        4.00       83.75     49.68 o 
   7  16   6      843.97     1119.58     73.88 o 
   8  16   6      309.95      390.19     63.83 o 
  -7  17   6      317.09      333.29    142.66 o 
  -6  17   6       27.44       30.59     57.02 o 
  -5  17   6       69.90      125.75     51.71 o 
  -4  17   6       79.15       66.87     49.90 o 
  -3  17   6      278.77      307.89     43.02 o 
  -2  17   6      123.64      127.33     33.96 o 
  -1  17   6     2187.09     2214.25     73.53 o 
   0  17   6      377.67      367.46    109.77 o 
   1  17   6        1.85       22.22     41.65 o 
   2  17   6      515.79      505.83     34.80 o 
   3  17   6     1346.65     1321.57     49.05 o 
   4  17   6       17.00      -10.84     36.48 o 
   5  17   6      100.71      112.13     39.43 o 
   6  17   6      115.05      103.11     54.14 o 
   7  17   6       81.09       56.61     85.93 o 
  -6  18   6      324.96      373.44     63.81 o 
  -5  18   6       38.91       53.93     56.35 o 
  -4  18   6      150.87       88.61     54.00 o 
  -3  18   6        3.52       23.98     38.72 o 
  -2  18   6      998.50     1103.77     60.74 o 
  -1  18   6        1.32       45.52     43.69 o 
   0  18   6       24.57       69.18     42.12 o 
   1  18   6      115.25      122.99     85.62 o 
   2  18   6      362.60      347.28     48.36 o 
   3  18   6       14.98      -28.40     38.22 o 
   4  18   6      437.15      458.81     43.19 o 
   5  18   6        5.97       94.42     42.67 o 
   6  18   6       41.11        9.81     59.71 o 
  -5  19   6       55.54       15.32     60.08 o 
  -4  19   6        0.21      -32.57     54.76 o 
  -3  19   6      545.45      457.44     46.19 o 
  -2  19   6        0.63       45.78     47.26 o 
  -1  19   6      220.69      269.25     48.23 o 
   0  19   6        2.59      -14.74     45.76 o 
   1  19   6      406.45      457.83     52.48 o 
   2  19   6        9.36       75.79     66.48 o 
   4  19   6       75.17       80.57     89.06 o 
   5  19   6      163.91      167.67     46.61 o 
  -4  20   6      558.14      614.81     66.60 o 
  -3  20   6       47.72       10.67     54.56 o 
  -2  20   6       47.50      112.17     52.06 o 
  -1  20   6      161.00      117.32     51.61 o 
   0  20   6       82.51       68.62     49.94 o 
   1  20   6      101.39      103.88     51.17 o 
   2  20   6       76.84      103.55     71.61 o 
   3  20   6       58.79      117.21     69.79 o 
   4  20   6      134.61      110.60     75.10 o 
  -2  21   6       18.82       39.73     57.24 o 
  -1  21   6       27.63       88.82     93.67 o 
   0  21   6      182.13      305.89     56.29 o 
   1  21   6      168.08      250.70     85.02 o 
 -12   1   7      269.32      297.34     59.61 o 
 -11   1   7      110.17      110.50     74.83 o 
 -10   1   7      929.74      864.18     55.27 o 
  -9   1   7        0.38       12.47     30.11 o 
  -8   1   7      201.09      213.00     25.05 o 
  -7   1   7        0.35      -16.29     21.56 o 
  -6   1   7     2573.36     2721.70     44.84 o 
  -5   1   7     7834.73     7449.60     90.86 o 
  -4   1   7     7434.15     7787.51     92.20 o 
  -3   1   7     7196.85     7241.21     84.97 o 
  -2   1   7     3744.80     4130.25     51.91 o 
  -1   1   7      713.47      676.39     16.52 o 
   0   1   7     4684.52     4610.61     49.52 o 
   1   1   7     2781.86     2828.12     55.83 o 
   2   1   7       68.74       50.48     10.08 o 
   3   1   7     6029.90     6327.32     76.04 o 
   4   1   7     2966.58     3195.70     45.90 o 
   5   1   7      483.57      490.57     18.58 o 
   6   1   7      624.35      592.21     21.07 o 
   7   1   7        4.61      -10.03     18.25 o 
   8   1   7      216.36      247.75     24.27 o 
   9   1   7      600.29      609.88     48.85 o 
  10   1   7      459.13      455.96     50.39 o 
  11   1   7      150.42      259.57     80.93 o 
  12   1   7       75.05      186.56     93.46 o 
 -12   2   7        1.32      118.03    192.79 o 
 -11   2   7       29.77      -28.76     47.68 o 
 -10   2   7      787.37      789.11     55.93 o 
  -9   2   7     1903.74     1908.25     53.36 o 
  -8   2   7     1005.03     1048.88     72.81 o 
  -7   2   7     1068.29      999.08     34.31 o 
  -6   2   7     5090.17     5034.11    114.83 o 
  -5   2   7      569.81      447.49     24.46 o 
  -4   2   7     1727.33     1772.62     39.50 o 
  -3   2   7     2782.00     3298.68     51.71 o 
  -2   2   7       77.92       53.29     15.23 o 
  -1   2   7      162.73      211.07     16.09 o 
   0   2   7     4859.04     4337.58     53.71 o 
   1   2   7     2502.85     2467.50     31.06 o 
   2   2   7     1798.97     1717.50     24.62 o 
   3   2   7     7514.92     7437.63     77.35 o 
   4   2   7    11747.67    12412.31    124.60 o 
   5   2   7     1381.16     1492.12     26.56 o 
   6   2   7       22.91       22.80     16.93 o 
   7   2   7     2316.62     2463.03     39.39 o 
   8   2   7     1845.88     1782.51     48.11 o 
   9   2   7       41.55       59.58     33.49 o 
  10   2   7      104.56      119.13     46.66 o 
  11   2   7       24.25       78.58     79.45 o 
  12   2   7       14.37      -34.02     91.80 o 
 -12   3   7       50.75       80.62     56.65 o 
 -11   3   7      505.07      480.50     55.46 o 
 -10   3   7      360.36      370.92     40.04 o 
  -9   3   7      207.52      242.82     34.63 o 
  -8   3   7      436.49      433.23     57.26 o 
  -7   3   7       38.59       34.79     33.53 o 
  -6   3   7     3273.65     3347.17     63.66 o 
  -5   3   7     8001.93     7489.63    104.26 o 
  -4   3   7     1629.23     1678.71     35.61 o 
  -3   3   7      949.16      986.45     43.51 o 
  -2   3   7     3039.01     2803.72     45.41 o 
  -1   3   7    18082.47    17468.30    216.46 o 
   0   3   7     1534.25     1609.26     27.32 o 
   1   3   7     1716.43     1591.86     26.89 o 
   2   3   7     1235.55     1282.79     21.25 o 
   3   3   7     6128.01     6150.92     59.96 o 
   4   3   7     6420.11     6814.75     73.29 o 
   5   3   7     2517.64     2549.46     36.41 o 
   6   3   7      127.42      142.90     17.83 o 
   7   3   7       62.36       49.09     19.15 o 
   8   3   7     1477.96     1422.28     45.92 o 
   9   3   7     2825.55     2740.46    157.46 o 
  10   3   7       58.99       17.35     46.56 o 
  11   3   7       47.12       44.88     64.91 o 
  12   3   7      179.50      329.97     96.24 o 
 -12   4   7      249.79      317.06     59.89 o 
 -11   4   7      171.11      205.71     51.43 o 
 -10   4   7      768.06      703.93     43.78 o 
  -9   4   7      183.33      203.13     43.61 o 
  -8   4   7      604.75      575.63     44.61 o 
  -7   4   7       48.91       82.87     33.69 o 
  -6   4   7     3678.26     3809.04     63.89 o 
  -5   4   7       63.54       62.53     21.03 o 
  -4   4   7     1591.18     1589.13     34.74 o 
  -3   4   7      904.17      833.93     34.24 o 
  -2   4   7     3830.60     3875.18     85.23 o 
  -1   4   7      269.40      330.96     19.09 o 
   0   4   7    15207.54    14342.59    157.59 o 
   1   4   7      895.63      917.59     18.28 o 
   2   4   7     1067.42     1073.11     21.29 o 
   3   4   7      101.27      115.94     11.46 o 
   4   4   7     8299.68     8403.48     87.98 o 
   5   4   7     1844.57     1947.19     31.13 o 
   6   4   7     1079.89     1027.27     34.16 o 
   7   4   7      467.85      472.71     31.38 o 
   8   4   7      713.09      656.24     55.52 o 
   9   4   7      207.11      218.66     44.17 o 
  10   4   7      199.45      295.27     49.24 o 
  11   4   7      141.15      164.85     55.94 o 
  12   4   7       62.01      160.11     88.06 o 
 -12   5   7      547.70      699.20     64.76 o 
 -11   5   7      286.38      267.86     43.96 o 
 -10   5   7      195.27      151.94     47.33 o 
  -9   5   7      491.95      542.49     48.83 o 
  -8   5   7       82.91       65.24     44.73 o 
  -7   5   7     2516.94     2490.57     68.48 o 
  -6   5   7     1535.18     1510.75     51.25 o 
  -5   5   7      405.44      489.10     24.78 o 
  -4   5   7     3806.98     4156.90     64.35 o 
  -3   5   7    16804.33    16271.01    205.17 o 
  -2   5   7     6294.08     6729.48     92.56 o 
  -1   5   7     1526.65     1454.55     45.74 o 
   0   5   7      500.50      412.39     18.46 o 
   1   5   7      391.87      209.88     20.32 o 
   2   5   7      273.47      232.03     13.46 o 
   3   5   7      721.33      723.03     16.06 o 
   4   5   7       31.90       81.36     13.07 o 
   5   5   7     1496.82     1568.58     33.72 o 
   6   5   7     1097.40     1201.54     30.52 o 
   7   5   7     2763.13     2730.71    104.46 o 
   8   5   7      140.27      162.95     41.19 o 
   9   5   7      103.26       31.25     46.73 o 
  10   5   7     1323.16     1358.11     63.99 o 
  11   5   7      922.97      828.61     64.90 o 
 -12   6   7      254.94      329.42     62.67 o 
 -11   6   7      212.47      123.74     55.22 o 
 -10   6   7       55.04        3.59    112.16 o 
  -9   6   7      119.79      106.04     44.87 o 
  -8   6   7     2320.94     2077.84     68.88 o 
  -7   6   7      897.22      921.62     48.27 o 
  -6   6   7       17.66       34.21     45.60 o 
  -5   6   7      401.27      360.78     35.28 o 
  -4   6   7    14305.96    14792.22    189.60 o 
  -3   6   7     2582.08     2448.03     44.47 o 
  -2   6   7     9011.82     8846.35    118.13 o 
  -1   6   7      356.36      305.41     23.14 o 
   0   6   7     2514.47     2897.66     37.36 o 
   1   6   7      577.17      568.67     16.76 o 
   2   6   7     4157.77     4173.00     52.19 o 
   3   6   7     2883.77     2632.77     35.95 o 
   4   6   7     1080.81     1159.36     20.93 o 
   5   6   7     7991.72     8158.93     99.36 o 
   6   6   7     4773.91     4708.97     79.51 o 
   7   6   7      116.72      127.08     38.54 o 
   8   6   7       75.85       76.90     40.72 o 
   9   6   7      813.32      716.27     53.10 o 
  10   6   7      479.98      459.92     56.27 o 
  11   6   7      219.93      314.32     57.82 o 
 -11   7   7        0.07       39.52     54.82 o 
 -10   7   7        1.29       15.56     46.80 o 
  -9   7   7     2001.31     1953.89     70.97 o 
  -8   7   7       56.41       65.88     41.28 o 
  -7   7   7       10.36       -1.22     37.14 o 
  -6   7   7       67.84       92.85     35.65 o 
  -5   7   7        0.04      -19.81     32.74 o 
  -4   7   7       18.37        5.95     21.17 o 
  -3   7   7     4229.16     4137.66    137.01 o 
  -2   7   7     1495.60     1542.98     34.85 o 
  -1   7   7      390.06      364.58     19.04 o 
   0   7   7     1320.13     1227.74     27.54 o 
   1   7   7     8356.86     7764.45     82.54 o 
   2   7   7        0.80       -3.73     13.84 o 
   3   7   7        3.56       -5.22     14.38 o 
   4   7   7      878.12      887.99     22.60 o 
   5   7   7       51.80       55.24     29.83 o 
   6   7   7      713.19      826.77     51.25 o 
   7   7   7     2696.28     2642.48     91.37 o 
   8   7   7      195.30      159.97     42.67 o 
   9   7   7       98.73       -3.97     43.54 o 
  10   7   7     1169.07     1145.21    133.66 o 
  11   7   7     1007.79      979.13     67.17 o 
 -11   8   7      161.34      138.20     76.62 o 
 -10   8   7       69.44       56.40     75.57 o 
  -9   8   7       65.96       76.41     56.91 o 
  -8   8   7      266.69      296.19     47.37 o 
  -7   8   7        0.45       60.27     40.55 o 
  -6   8   7        2.36       47.48     38.46 o 
  -5   8   7      138.85      190.53     36.10 o 
  -4   8   7     1397.57     1604.19    170.73 o 
  -3   8   7      334.07      456.86     33.83 o 
  -2   8   7     1204.42     1239.92     43.74 o 
  -1   8   7      168.42      174.37     15.82 o 
   0   8   7      102.51       70.50     15.26 o 
   1   8   7      925.43      922.31     21.84 o 
   2   8   7      349.87      309.44     21.96 o 
   3   8   7      802.85      763.46     21.44 o 
   4   8   7        3.52        7.30     17.17 o 
   5   8   7      309.11      288.29     28.80 o 
   6   8   7      376.08      330.30     42.05 o 
   7   8   7       14.43       47.82     38.98 o 
   8   8   7      210.49      167.83     43.38 o 
   9   8   7       20.12      -43.96     62.52 o 
  10   8   7      102.44       81.65     52.11 o 
  11   8   7       20.68      -40.15     54.96 o 
 -11   9   7       60.20       41.02     61.96 o 
 -10   9   7      265.43      309.77     59.82 o 
  -9   9   7      354.07      378.72     75.62 o 
  -8   9   7      120.57      114.99     46.96 o 
  -7   9   7      183.19      192.60     62.13 o 
  -6   9   7      592.24      518.85     51.51 o 
  -5   9   7       67.55       30.75     36.93 o 
  -4   9   7     1878.70     1779.25     57.05 o 
  -3   9   7       13.52       57.31     21.80 o 
  -2   9   7     2953.82     2904.20     80.01 o 
  -1   9   7      791.73      871.91     22.78 o 
   0   9   7       78.59       43.91     16.35 o 
   1   9   7      305.31      341.31     19.05 o 
   2   9   7       27.11        7.55     16.12 o 
   3   9   7       11.64        4.29     16.39 o 
   4   9   7     2903.57     2823.77     62.23 o 
   5   9   7        6.92      -24.84     24.84 o 
   6   9   7      161.06      161.48     39.59 o 
   7   9   7        6.48       37.81     87.28 o 
   8   9   7        8.75      -42.61     42.61 o 
   9   9   7      859.60      846.53     63.74 o 
  10   9   7      448.16      416.60     55.68 o 
  11   9   7      471.13      476.43     64.97 o 
 -11  10   7      102.96       89.29     67.94 o 
 -10  10   7       71.19      130.97     59.44 o 
  -9  10   7      271.06      343.91     56.54 o 
  -8  10   7     1952.25     2120.58     77.34 o 
  -7  10   7      700.45      704.41     52.39 o 
  -6  10   7      106.93      166.17     41.71 o 
  -5  10   7       55.80      122.85     39.13 o 
  -4  10   7     2580.89     2406.76     67.77 o 
  -3  10   7      171.62      145.57     33.34 o 
  -2  10   7      323.93      286.21     26.17 o 
  -1  10   7      834.81      909.10     23.63 o 
   0  10   7        4.92      -13.01     16.68 o 
   1  10   7     2335.77     2300.50     36.48 o 
   2  10   7     1659.36     1747.57     32.96 o 
   3  10   7      554.50      459.46     21.06 o 
   4  10   7     1065.60      995.51     31.24 o 
   5  10   7      122.16      138.44     28.98 o 
   6  10   7     1145.15      973.24     51.31 o 
   7  10   7      253.10      266.34     43.70 o 
   8  10   7       98.99      129.83     44.25 o 
   9  10   7      213.67      286.65     77.71 o 
  10  10   7       81.23      113.44     58.21 o 
 -10  11   7        3.24       42.16     59.37 o 
  -9  11   7      204.92      301.13     65.83 o 
  -8  11   7       20.22      -15.08     48.51 o 
  -7  11   7      762.03      649.19     52.96 o 
  -6  11   7       45.94       10.66     44.29 o 
  -5  11   7      205.61      233.14     42.08 o 
  -4  11   7     1251.60     1263.32     54.50 o 
  -3  11   7     3652.86     3492.66     83.12 o 
  -2  11   7     1909.17     1921.59     46.04 o 
  -1  11   7      143.61      175.03     22.21 o 
   0  11   7      341.80      321.55     20.53 o 
   1  11   7     1965.08     1883.65     49.48 o 
   2  11   7        6.93       -5.25     19.29 o 
   3  11   7     2002.85     1901.04     40.35 o 
   4  11   7      665.35      569.62     28.18 o 
   5  11   7      177.07      127.74     29.69 o 
   6  11   7      371.53      312.29     76.05 o 
   7  11   7      978.35      949.53     61.83 o 
   8  11   7        6.89      -19.04     45.06 o 
   9  11   7       95.31       82.71     51.38 o 
  10  11   7      349.39      410.19     69.44 o 
 -10  12   7        1.70       -4.12     60.95 o 
  -9  12   7       67.19       60.20     54.50 o 
  -8  12   7      188.68      162.47     50.78 o 
  -7  12   7      173.67      210.71     48.04 o 
  -6  12   7      579.12      512.87     66.44 o 
  -5  12   7      704.73      716.30     59.65 o 
  -4  12   7      827.15      790.13     69.66 o 
  -3  12   7       74.37       61.62     36.75 o 
  -2  12   7     2679.50     2445.17     53.40 o 
  -1  12   7      916.90     1052.01     27.98 o 
   0  12   7      851.11      908.35     27.87 o 
   1  12   7     1686.32     1677.37     33.62 o 
   2  12   7     5156.69     5054.66     73.15 o 
   3  12   7      702.98      570.37     28.68 o 
   4  12   7      219.72      162.34     32.23 o 
   5  12   7      171.17      164.04     30.26 o 
   6  12   7       65.68       60.65     40.83 o 
   7  12   7      157.44      122.01     45.93 o 
   8  12   7      237.05      238.04     51.64 o 
   9  12   7      118.43      146.22     54.46 o 
  10  12   7      293.35      203.62     87.54 o 
  -9  13   7        1.32       58.85     57.00 o 
  -8  13   7      133.03      123.24     52.37 o 
  -7  13   7      270.80      186.88     50.05 o 
  -6  13   7        0.10      -23.74     55.13 o 
  -5  13   7     1611.84     1615.33     70.48 o 
  -4  13   7      268.01      279.66     44.43 o 
  -3  13   7      311.26      265.07     42.44 o 
  -2  13   7      138.81      115.97     27.77 o 
  -1  13   7     3276.76     3179.27     54.86 o 
   0  13   7      640.48      608.70     25.75 o 
   1  13   7     2979.78     2974.08     46.52 o 
   2  13   7       71.51       89.82     24.27 o 
   3  13   7      370.68      391.70     27.60 o 
   4  13   7      531.66      531.51     35.36 o 
   5  13   7      591.85      545.02     36.97 o 
   6  13   7       16.35        4.78     44.05 o 
   7  13   7      110.75      121.01     47.39 o 
   8  13   7       34.15       80.15     49.56 o 
   9  13   7      488.13      448.52     61.06 o 
  -9  14   7      134.56      145.32     60.97 o 
  -8  14   7      166.28      146.54     60.91 o 
  -7  14   7      249.37      266.20     52.66 o 
  -6  14   7     1561.42     1445.71     66.73 o 
  -5  14   7      199.24      219.04     48.15 o 
  -4  14   7      259.40      252.17     75.18 o 
  -3  14   7       11.36        3.51     37.71 o 
  -2  14   7      563.97      472.69     33.66 o 
  -1  14   7      260.83      272.73     27.06 o 
   0  14   7     6825.69     6802.92     82.36 o 
   1  14   7      924.25      891.51     56.68 o 
   2  14   7      157.48      128.62     27.39 o 
   3  14   7     1045.42     1230.09     87.32 o 
   4  14   7     1706.71     1598.90     49.85 o 
   5  14   7        1.06       57.64     32.33 o 
   6  14   7      107.92      216.89     48.45 o 
   7  14   7      297.36      346.40     52.12 o 
   8  14   7      376.11      460.23     59.47 o 
   9  14   7       49.73        5.47    140.40 o 
  -8  15   7        2.10       -0.39     56.42 o 
  -7  15   7      158.28      214.53     55.91 o 
  -6  15   7       98.64       36.94     50.39 o 
  -5  15   7     1236.43     1267.50     69.48 o 
  -4  15   7      505.30      559.44     53.13 o 
  -3  15   7        2.55      -25.01     39.18 o 
  -2  15   7      289.64      229.69     33.14 o 
  -1  15   7     5996.21     6023.77     87.32 o 
   0  15   7      733.47      721.86     33.51 o 
   1  15   7       23.99       20.03     27.83 o 
   2  15   7      379.07      373.96     29.92 o 
   3  15   7      216.69      193.44     41.66 o 
   4  15   7        3.45       -6.36     31.69 o 
   5  15   7      459.60      473.50     64.82 o 
   6  15   7       38.33       53.37     48.04 o 
   7  15   7        1.58       -3.72     51.79 o 
   8  15   7      271.80      388.02     59.39 o 
  -8  16   7        0.57       62.48     62.75 o 
  -7  16   7       29.59        5.14     57.97 o 
  -6  16   7      440.61      439.96     60.24 o 
  -5  16   7       75.29      132.97     52.35 o 
  -4  16   7      163.94      124.55     46.91 o 
  -3  16   7       12.97      -43.45     43.45 o 
  -2  16   7      518.89      562.01     38.15 o 
  -1  16   7       38.25       58.29     32.85 o 
   0  16   7      645.96      580.88     38.79 o 
   1  16   7        9.06        0.50     33.62 o 
   2  16   7       22.85       12.20     29.11 o 
   3  16   7       54.77       43.71     46.59 o 
   4  16   7      133.23      122.54     35.71 o 
   5  16   7        1.66      -27.55     35.62 o 
   6  16   7       10.01        5.88     37.57 o 
   7  16   7      138.12      159.91     57.19 o 
  -7  17   7       18.54        9.99     61.59 o 
  -6  17   7       12.05       59.80     58.27 o 
  -5  17   7        6.94       51.66     53.45 o 
  -4  17   7      247.25      245.74     50.78 o 
  -3  17   7      463.64      520.61     61.48 o 
  -2  17   7       90.68       67.98     35.35 o 
  -1  17   7       17.08       22.00     41.13 o 
   0  17   7       46.41       55.48     41.64 o 
   1  17   7      352.01      333.37     40.50 o 
   2  17   7      144.21      189.10     38.47 o 
   3  17   7       32.58       65.99     47.32 o 
   4  17   7       41.85       22.77     35.87 o 
   5  17   7        3.52        3.56     38.61 o 
   6  17   7      156.96      120.43     48.84 o 
   7  17   7      215.50      219.59     62.48 o 
  -6  18   7      113.11       92.12     61.63 o 
  -5  18   7      237.48      298.18     58.15 o 
  -4  18   7      138.83       90.44     52.63 o 
  -3  18   7       36.62       10.93     48.73 o 
  -2  18   7       25.27       43.75     38.19 o 
  -1  18   7      171.53      144.13     45.68 o 
   0  18   7      203.75      210.61     46.19 o 
   1  18   7       92.16      101.34     45.90 o 
   2  18   7      109.80      141.32     66.13 o 
   3  18   7      417.06      450.79     42.62 o 
   4  18   7      489.99      594.62     44.58 o 
   5  18   7      369.45      424.87     46.43 o 
   6  18   7      247.47      354.72     48.30 o 
  -5  19   7      103.92      138.57     62.11 o 
  -4  19   7      276.48      228.39     58.87 o 
  -3  19   7       81.60       26.57     52.63 o 
  -2  19   7       88.78       72.57     49.51 o 
  -1  19   7      459.18      427.47    104.55 o 
   0  19   7       38.27       10.11     47.37 o 
   1  19   7       40.18        6.09     71.88 o 
   3  19   7      273.16      374.87     73.44 o 
   4  19   7       12.70       21.98     42.82 o 
   5  19   7       26.52       52.94     45.45 o 
  -4  20   7       47.98       62.25     68.57 o 
  -3  20   7       45.49      120.26     80.40 o 
  -2  20   7       82.21      176.62     55.31 o 
  -1  20   7       23.79       30.14     50.62 o 
   0  20   7      142.51      159.28     52.80 o 
   1  20   7       44.76      107.73     76.23 o 
   2  20   7       37.86       30.63     73.70 o 
   3  20   7      145.58      109.29     71.53 o 
  -1  21   7       15.81       85.71     73.01 o 
 -12   0   8      274.58      329.71     86.93 o 
 -11   0   8      162.69       89.89     67.96 o 
 -10   0   8     3808.11     3646.53    138.18 o 
  -9   0   8     1097.24     1132.70     79.27 o 
  -8   0   8      166.08      235.98     55.43 o 
  -7   0   8       93.22       48.59     44.99 o 
  -6   0   8     3950.63     4140.92    125.09 o 
  -5   0   8     1279.93     1349.00     43.26 o 
  -4   0   8     1724.40     1804.46     46.38 o 
  -3   0   8     2145.48     2971.54     84.62 o 
  -2   0   8     3406.22     3772.34     69.80 o 
  -1   0   8     4555.27     4215.45     74.03 o 
   0   0   8    33385.96    33190.01    728.11 o 
   1   0   8     4374.48     4663.49     65.44 o 
   2   0   8     1726.64     1669.84     52.60 o 
   3   0   8    13320.63    13951.26    326.44 o 
   4   0   8    22150.63    21858.55    335.97 o 
   5   0   8       31.73      189.91     48.25 o 
   6   0   8      526.58      552.72     38.33 o 
   7   0   8      513.24      539.54     56.47 o 
   8   0   8      209.62      196.85     46.60 o 
   9   0   8      399.65      337.92     43.35 o 
  10   0   8     1025.49      986.08     84.58 o 
 -12   1   8       10.49       56.92     56.16 o 
 -11   1   8      211.61      318.20     52.98 o 
 -10   1   8        0.14      -42.77     42.77 o 
  -9   1   8      709.93      733.22     49.73 o 
  -8   1   8     2144.69     1898.66     52.15 o 
  -7   1   8      614.92      501.29     25.53 o 
  -6   1   8        6.70      -20.04     20.04 o 
  -5   1   8    11941.06    11829.20    136.15 o 
  -4   1   8     2981.40     3358.97     55.25 o 
  -3   1   8     2194.77     2177.80     35.10 o 
  -2   1   8     7566.55     7910.96     91.29 o 
  -1   1   8     2991.13     3316.47     43.23 o 
   0   1   8        1.66       -1.05     19.24 o 
   1   1   8     7366.22     6875.55     71.95 o 
   2   1   8     2539.79     2536.17     32.27 o 
   3   1   8     1545.14     1570.52     29.10 o 
   4   1   8     2530.30     2513.26     40.19 o 
   5   1   8    20136.26    20450.90    200.90 o 
   6   1   8       28.27       50.37     16.86 o 
   7   1   8       42.08       20.84     20.82 o 
   8   1   8      999.02      974.75     32.73 o 
   9   1   8      740.11      751.77     41.18 o 
  10   1   8       10.49       90.93     48.67 o 
  11   1   8      171.90      133.92     78.58 o 
 -12   2   8       49.08       82.21     56.18 o 
 -11   2   8        8.52       35.30     49.74 o 
 -10   2   8      357.10      379.32     76.40 o 
  -9   2   8       87.88       57.15     33.49 o 
  -8   2   8      772.62      710.57     37.78 o 
  -7   2   8      410.57      440.77     26.52 o 
  -6   2   8      955.46     1004.23     33.32 o 
  -5   2   8      275.43      211.41     33.63 o 
  -4   2   8     1540.10     1792.83     38.08 o 
  -3   2   8      388.57      311.70     25.97 o 
  -2   2   8      418.32      314.06     19.12 o 
  -1   2   8     3545.02     3669.88     57.53 o 
   0   2   8     1337.24     1364.17     23.56 o 
   1   2   8       66.56       65.44     13.84 o 
   2   2   8      507.07      469.76     14.94 o 
   3   2   8     1013.83      926.71     18.65 o 
   4   2   8     8721.22     9002.90     93.77 o 
   5   2   8        5.14       70.33     18.12 o 
   6   2   8     1812.14     1973.73     33.21 o 
   7   2   8       26.19       66.03     21.97 o 
   8   2   8      239.77      252.84     26.55 o 
   9   2   8      462.40      427.02     47.88 o 
  10   2   8       97.99      171.00     47.28 o 
  11   2   8       72.03      219.37     81.01 o 
  12   2   8       43.79       63.17     89.45 o 
 -12   3   8      110.68      235.19    111.73 o 
 -11   3   8       42.91       -5.38     49.12 o 
 -10   3   8       89.88       48.25     38.19 o 
  -9   3   8      495.65      443.18     38.29 o 
  -8   3   8       20.41       25.74     36.65 o 
  -7   3   8     3189.02     3123.90     76.28 o 
  -6   3   8      922.47      912.81     32.28 o 
  -5   3   8      664.27      710.42     28.66 o 
  -4   3   8      631.19      527.56     23.81 o 
  -3   3   8     4251.80     4137.65     66.60 o 
  -2   3   8     1527.63     1595.98     40.20 o 
  -1   3   8     2052.58     2261.51     39.97 o 
   0   3   8      600.05      508.68     18.41 o 
   1   3   8     2377.76     2272.76     43.41 o 
   2   3   8     2127.58     2254.51     36.99 o 
   3   3   8     6379.76     6422.27     62.62 o 
   4   3   8     1638.45     1752.43     28.00 o 
   5   3   8       24.64       57.22     24.40 o 
   6   3   8       76.10       95.70     17.79 o 
   7   3   8      802.12      744.66     27.92 o 
   8   3   8        1.58       36.77    114.99 o 
   9   3   8       61.68       60.10     43.49 o 
  10   3   8       95.11       73.80     47.21 o 
  11   3   8       13.41       45.90     55.35 o 
 -12   4   8      833.63      816.79     67.29 o 
 -11   4   8      434.07      437.02     56.13 o 
 -10   4   8      765.32      697.70     44.97 o 
  -9   4   8     1678.15     1866.04     66.78 o 
  -8   4   8     1438.89     1488.40     57.67 o 
  -7   4   8      331.91      383.01     38.39 o 
  -6   4   8      120.68      143.61     25.44 o 
  -5   4   8      176.17      172.47     22.64 o 
  -4   4   8     2659.27     2583.16     47.29 o 
  -3   4   8      227.68      243.89     22.29 o 
  -2   4   8     7935.20     7797.18    105.53 o 
  -1   4   8      442.18      445.23     24.91 o 
   0   4   8     1994.26     1772.25     31.02 o 
   1   4   8    19088.10    19669.21    213.37 o 
   2   4   8     3392.79     3304.82     40.85 o 
   3   4   8     3723.23     3769.98     40.73 o 
   4   4   8      630.63      640.18     18.80 o 
   5   4   8      277.85      253.57     17.29 o 
   6   4   8      568.71      586.67     24.56 o 
   7   4   8      479.68      411.24     54.43 o 
   8   4   8       34.10       61.71     38.32 o 
   9   4   8        4.69      -22.14     41.68 o 
  10   4   8       90.61       93.03     46.74 o 
  11   4   8      522.83      700.94     72.62 o 
 -12   5   8        0.25        4.13     56.71 o 
 -11   5   8       36.87       -5.76     41.93 o 
 -10   5   8       91.34       71.05     48.60 o 
  -9   5   8      174.89      223.08     43.73 o 
  -8   5   8      490.12      498.72     44.66 o 
  -7   5   8      147.94      141.96     36.73 o 
  -6   5   8     1755.49     1670.26     54.46 o 
  -5   5   8      364.59      351.10     25.32 o 
  -4   5   8     2194.41     1933.45     40.62 o 
  -3   5   8      718.45      729.75     45.89 o 
  -2   5   8     1433.98     1561.74     34.48 o 
  -1   5   8    12516.41    12271.78    138.45 o 
   0   5   8     3904.11     4102.58     54.99 o 
   1   5   8     1074.18     1274.76     23.34 o 
   2   5   8     1805.10     1967.44     35.90 o 
   3   5   8      172.40      216.34     21.19 o 
   4   5   8     6974.57     7156.27     70.56 o 
   5   5   8       26.80       28.94     19.58 o 
   6   5   8      111.87       90.92     24.90 o 
   7   5   8      629.38      528.23     58.87 o 
   8   5   8      194.14      225.40     48.69 o 
   9   5   8      667.02      644.92     50.99 o 
  10   5   8       55.99       83.93     48.76 o 
  11   5   8       19.03       20.29     56.05 o 
 -11   6   8       47.91       18.17     54.87 o 
 -10   6   8        4.17       53.36     99.59 o 
  -9   6   8      143.28      134.04     44.67 o 
  -8   6   8     1269.74     1314.32     70.61 o 
  -7   6   8      154.55      175.04     38.51 o 
  -6   6   8      873.63      904.99     44.52 o 
  -5   6   8      493.07      470.45     37.31 o 
  -4   6   8      289.77      292.67     41.87 o 
  -3   6   8      213.30      178.16     21.81 o 
  -2   6   8     4788.67     5091.65     75.51 o 
  -1   6   8      438.26      357.67     19.91 o 
   0   6   8       32.83       30.91     16.69 o 
   1   6   8     1611.91     1609.96     25.99 o 
   2   6   8     1376.75     1197.70     22.99 o 
   3   6   8        6.69       -5.77     16.20 o 
   4   6   8     1119.31     1072.98     24.01 o 
   5   6   8        2.12      -22.61     22.88 o 
   6   6   8      302.40      347.43     36.98 o 
   7   6   8       17.64      -10.75     36.36 o 
   8   6   8      180.78      103.50     41.25 o 
   9   6   8      106.44      115.03     45.25 o 
  10   6   8       11.47      -47.32     47.32 o 
  11   6   8      107.16       17.22     56.86 o 
 -11   7   8      105.64      124.13     94.37 o 
 -10   7   8      231.10      240.59     51.49 o 
  -9   7   8      621.99      506.28     50.05 o 
  -8   7   8      824.31      712.34     50.89 o 
  -7   7   8     1115.65     1108.69     52.29 o 
  -6   7   8      842.77      860.67     68.66 o 
  -5   7   8       48.21       16.37     56.04 o 
  -4   7   8     1838.16     1846.93     40.39 o 
  -3   7   8    11422.49    11317.85    156.84 o 
  -2   7   8     2247.54     2096.43     44.16 o 
  -1   7   8       10.55       26.67     17.88 o 
   0   7   8       19.57        3.93     13.84 o 
   1   7   8     2069.51     2091.19     31.64 o 
   2   7   8      656.99      522.91     18.63 o 
   3   7   8     3247.04     3303.68     43.46 o 
   4   7   8     1046.87     1033.26     24.37 o 
   5   7   8       47.79       67.24     30.72 o 
   6   7   8      917.16      906.32     48.85 o 
   7   7   8     2025.58     2006.14    117.86 o 
   8   7   8       44.57       43.80     65.44 o 
   9   7   8        1.36       30.84     43.85 o 
  10   7   8      278.14      299.42     51.27 o 
  11   7   8       62.87       81.66     57.66 o 
 -11   8   8      592.61      670.74     67.99 o 
 -10   8   8        0.17      -50.82     50.82 o 
  -9   8   8      324.51      334.73     51.84 o 
  -8   8   8     4201.78     4145.37    107.29 o 
  -7   8   8      916.59      935.75     52.75 o 
  -6   8   8        3.00       33.97     52.60 o 
  -5   8   8       43.01       80.44     36.23 o 
  -4   8   8     1102.53     1109.89     47.60 o 
  -3   8   8      832.24      843.58     62.04 o 
  -2   8   8     7762.96     7341.81    103.61 o 
  -1   8   8     5957.90     5789.42     75.03 o 
   0   8   8     1275.62     1368.51     36.30 o 
   1   8   8     3524.59     3417.01     47.17 o 
   2   8   8     6791.23     6597.73     96.65 o 
   3   8   8     1640.82     1698.82     43.12 o 
   4   8   8       87.08      134.48     18.31 o 
   5   8   8     1586.94     1707.46     44.87 o 
   6   8   8     3468.57     3321.02     84.03 o 
   7   8   8        2.38       -3.78     39.70 o 
   8   8   8       13.93      -36.10     72.75 o 
   9   8   8      109.69      130.91     46.65 o 
  10   8   8       86.25        0.69     73.31 o 
  11   8   8      599.78      702.51     65.71 o 
 -11   9   8      111.17      138.48     64.51 o 
 -10   9   8      118.75      121.64     56.77 o 
  -9   9   8      272.00      327.14     54.07 o 
  -8   9   8      113.80      100.98     47.13 o 
  -7   9   8     4110.97     3979.79     98.48 o 
  -6   9   8     4943.01     4854.95    177.30 o 
  -5   9   8      263.91      262.66     39.52 o 
  -4   9   8     5272.96     5176.23    106.15 o 
  -3   9   8     6609.79     7120.10    112.72 o 
  -2   9   8      455.31      443.41     26.17 o 
  -1   9   8      703.55      664.03     21.58 o 
   0   9   8      485.83      501.44     20.06 o 
   1   9   8     1829.17     1603.97     29.61 o 
   2   9   8      441.61      343.17     27.58 o 
   3   9   8     4089.01     4227.79     53.62 o 
   4   9   8       84.64       78.63     25.05 o 
   5   9   8     1632.89     1580.59     44.82 o 
   6   9   8      179.51      168.09     40.12 o 
   7   9   8     1002.41      817.99     68.83 o 
   8   9   8        9.48      -31.00     42.06 o 
   9   9   8        0.56      -30.49     45.19 o 
  10   9   8      876.45      819.90    112.21 o 
 -10  10   8       10.62       11.39     56.74 o 
  -9  10   8      112.13       15.42     51.22 o 
  -8  10   8      945.25      931.76     59.82 o 
  -7  10   8      184.95      157.28     44.91 o 
  -6  10   8     1102.02      966.08     53.46 o 
  -5  10   8      576.51      467.05     49.21 o 
  -4  10   8     1108.31     1033.77     49.30 o 
  -3  10   8      304.41      309.31     36.02 o 
  -2  10   8     3413.85     3356.62     59.90 o 
  -1  10   8      903.19      966.88     25.06 o 
   0  10   8        3.67      -17.05     17.05 o 
   1  10   8     1958.50     1910.51     33.55 o 
   2  10   8     3598.04     3419.85     60.49 o 
   3  10   8      558.27      481.32     21.75 o 
   4  10   8     2124.48     2240.17     52.53 o 
   5  10   8      229.00      206.47     30.06 o 
   6  10   8       79.75       23.98     38.50 o 
   7  10   8      697.99      633.91     50.01 o 
   8  10   8      842.57      779.21     68.35 o 
   9  10   8       15.10       29.11     50.39 o 
  10  10   8      120.87       91.34     89.24 o 
 -10  11   8        3.93       34.59     58.55 o 
  -9  11   8        7.83      -14.42     52.39 o 
  -8  11   8      198.31      179.85     51.01 o 
  -7  11   8       82.50       46.05     45.22 o 
  -6  11   8        2.96        1.27     40.61 o 
  -5  11   8     1076.37      944.06     52.22 o 
  -4  11   8      838.17      957.64     50.22 o 
  -3  11   8       50.95       42.30     36.21 o 
  -2  11   8      354.34      400.39     39.15 o 
  -1  11   8     3583.89     3663.37     50.05 o 
   0  11   8      674.78      680.49     23.49 o 
   1  11   8      589.91      468.14     22.37 o 
   2  11   8      364.34      319.08     21.94 o 
   3  11   8     2969.64     2920.18     50.89 o 
   4  11   8      202.47      205.38     36.13 o 
   5  11   8      274.60      331.99     36.12 o 
   6  11   8       76.58       89.71     41.19 o 
   7  11   8       17.16       14.40     42.36 o 
   8  11   8       27.52       94.21     45.95 o 
   9  11   8      309.49      442.14     88.06 o 
  10  11   8       17.73       98.69     58.28 o 
 -10  12   8      327.81      379.32     66.16 o 
  -9  12   8      624.93      584.14     81.45 o 
  -8  12   8        6.81      -16.72     47.72 o 
  -7  12   8      163.51      128.84     48.87 o 
  -6  12   8      236.79      224.18     46.91 o 
  -5  12   8      150.58      185.15     48.99 o 
  -4  12   8      222.36      174.36     40.60 o 
  -3  12   8      212.17      250.16     39.33 o 
  -2  12   8        7.41       67.53     35.21 o 
  -1  12   8     3964.41     3505.77     50.23 o 
   0  12   8     1974.42     2128.52     42.02 o 
   1  12   8      449.86      426.56     23.85 o 
   2  12   8        1.91       23.16     21.07 o 
   3  12   8     1190.15     1127.30     40.83 o 
   4  12   8      305.26      262.46     45.82 o 
   5  12   8      160.64      167.80     31.60 o 
   6  12   8       21.49      -29.23     40.04 o 
   7  12   8       24.52       24.66     45.27 o 
   8  12   8      218.18      246.68     52.28 o 
   9  12   8      232.92      266.07     56.80 o 
  -9  13   8      131.99      174.20     59.67 o 
  -8  13   8      206.65      215.82     54.61 o 
  -7  13   8      113.52      174.10     50.71 o 
  -6  13   8      252.66      169.52     84.45 o 
  -5  13   8      609.95      595.20     49.63 o 
  -4  13   8     1686.12     1700.16     64.29 o 
  -3  13   8      472.80      381.57     42.95 o 
  -2  13   8      568.69      584.86     33.52 o 
  -1  13   8      228.41      271.07     26.45 o 
   0  13   8      103.26      112.60     22.20 o 
   1  13   8        0.19       23.20     21.91 o 
   2  13   8        1.86      -20.38     23.65 o 
   3  13   8       25.64       21.02     28.85 o 
   4  13   8      367.79      274.57     42.45 o 
   5  13   8      485.76      534.56     47.30 o 
   6  13   8      604.55      538.84     50.63 o 
   7  13   8      255.88      244.37     74.40 o 
   8  13   8      407.02      372.39     55.20 o 
   9  13   8       86.49      139.52     57.03 o 
  -9  14   8        8.69      -10.76     59.26 o 
  -8  14   8        1.05      -29.64     54.37 o 
  -7  14   8        8.23       11.18     66.65 o 
  -6  14   8        0.90       -7.65     46.56 o 
  -5  14   8      122.79      150.04     46.71 o 
  -4  14   8      253.94      337.34     48.33 o 
  -3  14   8      175.70      152.15     41.87 o 
  -2  14   8      230.81      215.79     34.64 o 
  -1  14   8       69.76       61.56     25.72 o 
   0  14   8       20.86       51.40     23.92 o 
   1  14   8      199.12      252.42     27.95 o 
   2  14   8       11.33        2.13     25.79 o 
   3  14   8       19.03       63.30     42.08 o 
   4  14   8       40.62      110.37     37.15 o 
   5  14   8      282.87      233.75     34.98 o 
   6  14   8       65.50      154.25     98.02 o 
   7  14   8       37.49       30.93     50.33 o 
   8  14   8      223.91      344.08     56.62 o 
  -8  15   8      285.27      294.28     60.94 o 
  -7  15   8      142.91      175.58     54.47 o 
  -6  15   8      176.52      209.08     54.34 o 
  -5  15   8      357.54      420.05     54.49 o 
  -4  15   8      742.78      661.61     55.69 o 
  -3  15   8        0.43       -6.58     39.73 o 
  -2  15   8      518.87      569.08     37.72 o 
  -1  15   8     1197.64     1145.51     57.74 o 
   0  15   8       54.51       76.44     27.47 o 
   1  15   8      244.77      238.20     29.84 o 
   2  15   8        2.38      -32.68     32.68 o 
   3  15   8        3.48       -4.35     32.07 o 
   4  15   8      880.13      866.16     55.07 o 
   5  15   8      395.36      422.76     40.42 o 
   6  15   8        4.10       17.98     37.63 o 
   7  15   8        7.86      -54.03     54.03 o 
   8  15   8       12.20      107.22     59.79 o 
  -8  16   8       35.86       80.29     62.80 o 
  -7  16   8       58.88       81.53     59.08 o 
  -6  16   8      396.08      464.96     59.63 o 
  -5  16   8       92.67       37.33     58.56 o 
  -4  16   8      712.05      706.77     56.11 o 
  -3  16   8       69.44       22.64     41.93 o 
  -2  16   8       17.96      -12.64     32.17 o 
  -1  16   8      762.66      787.60     40.91 o 
   0  16   8     2427.83     2492.61     62.17 o 
   1  16   8      720.93      698.59     54.55 o 
   2  16   8      167.42      149.55     36.81 o 
   3  16   8      668.14      662.37     41.90 o 
   4  16   8      437.22      536.43     40.66 o 
   5  16   8        1.64       49.31     37.16 o 
   6  16   8       41.50       34.62     39.01 o 
   7  16   8        7.70       23.66     56.29 o 
  -7  17   8        1.78      -11.82     63.04 o 
  -6  17   8      169.15      190.49     70.88 o 
  -5  17   8      979.12     1012.98     67.36 o 
  -4  17   8      726.46      684.60     58.40 o 
  -3  17   8      183.90      182.36     77.27 o 
  -2  17   8      340.68      298.25     39.08 o 
  -1  17   8     1548.86     1566.44    132.66 o 
   0  17   8       74.85       71.50     42.10 o 
   1  17   8      374.54      362.57     51.57 o 
   2  17   8        1.73       13.77     37.27 o 
   3  17   8        4.94       46.12     36.87 o 
   4  17   8      215.46      280.98     39.42 o 
   5  17   8      369.07      415.06     43.63 o 
   6  17   8       47.47        9.09     42.59 o 
  -6  18   8      151.04      163.08     64.95 o 
  -5  18   8       12.08       28.32     54.87 o 
  -4  18   8      319.96      386.68     58.21 o 
  -3  18   8       38.47       70.42     49.69 o 
  -2  18   8      458.74      456.11     43.41 o 
  -1  18   8       38.80      180.56     73.18 o 
   0  18   8     1131.89     1208.60     61.12 o 
   1  18   8       17.00       33.76     65.44 o 
   2  18   8       94.95      168.45     51.37 o 
   3  18   8       58.94       66.12     39.49 o 
   4  18   8      435.60      438.45     43.52 o 
   5  18   8       32.84       21.37     42.21 o 
   6  18   8      122.16      275.67     89.63 o 
  -5  19   8      182.31      137.52    100.46 o 
  -4  19   8      151.32      138.74     57.66 o 
  -3  19   8      497.88      546.95     60.42 o 
  -2  19   8       57.24      126.76     52.00 o 
  -1  19   8      151.79      145.05     49.65 o 
   0  19   8        0.41       -6.70     74.57 o 
   1  19   8      146.23      171.86     77.36 o 
   2  19   8        5.30       37.16     71.70 o 
   3  19   8      145.07      155.50     68.66 o 
   4  19   8        0.21       38.75     55.76 o 
  -3  20   8       85.30       96.68     83.01 o 
  -2  20   8      214.82      346.03     59.16 o 
  -1  20   8      178.83      164.23     53.67 o 
   0  20   8        4.06      -37.77     78.58 o 
   1  20   8      120.94      233.03     79.19 o 
   2  20   8      329.46      479.90     81.62 o 
   3  20   8        6.47       48.21     73.09 o 
 -12   1   9      122.28      211.98     60.31 o 
 -11   1   9        1.07       33.45     49.58 o 
 -10   1   9      100.99       80.67     45.15 o 
  -9   1   9      234.49      286.18     35.21 o 
  -8   1   9      821.78      773.01     31.35 o 
  -7   1   9        1.56       -4.24     22.19 o 
  -6   1   9      146.54      132.64     21.51 o 
  -5   1   9      824.95      813.14     26.41 o 
  -4   1   9      695.25      640.99     23.81 o 
  -3   1   9      638.31      562.41     20.43 o 
  -2   1   9     1362.22     1364.59     26.67 o 
  -1   1   9     4326.51     4323.47     57.76 o 
   0   1   9        5.37      -10.06     11.25 o 
   1   1   9     1766.57     1847.66     35.59 o 
   2   1   9      772.65      647.09     17.75 o 
   3   1   9      377.24      347.10     18.43 o 
   4   1   9     2597.81     2671.23     36.64 o 
   5   1   9     1255.75     1160.08     25.30 o 
   6   1   9      103.15      111.11     21.00 o 
   7   1   9      114.25      130.34     24.00 o 
   8   1   9       94.44      100.46     24.42 o 
   9   1   9      187.19      153.63     34.52 o 
  10   1   9        0.45       77.10     65.78 o 
  11   1   9      224.81      410.81     81.80 o 
 -12   2   9       42.47      105.69     56.71 o 
 -11   2   9       66.96       64.96    109.73 o 
 -10   2   9      550.51      571.26     52.14 o 
  -9   2   9     1638.34     1506.30     50.34 o 
  -8   2   9      716.06      629.14     37.34 o 
  -7   2   9      124.43      132.04     23.86 o 
  -6   2   9       60.55       57.38     21.15 o 
  -5   2   9      507.60      524.13     23.29 o 
  -4   2   9     9721.25     9645.68    129.92 o 
  -3   2   9     5415.11     5613.13     84.59 o 
  -2   2   9     9134.19     9225.07    105.86 o 
  -1   2   9    30755.95    32272.74    341.46 o 
   0   2   9     8602.27     7799.54     80.87 o 
   1   2   9    10321.91    10624.13    120.19 o 
   2   2   9     3889.62     4098.73     47.97 o 
   3   2   9        3.79        6.66     16.26 o 
   4   2   9       42.60       92.07     19.54 o 
   5   2   9     5249.87     5539.98     64.36 o 
   6   2   9     2396.76     2201.40     40.80 o 
   7   2   9      136.62      107.96     24.99 o 
   8   2   9        0.38       11.91     23.88 o 
   9   2   9      897.94      899.19     53.00 o 
  10   2   9      740.51      735.90     56.73 o 
  11   2   9      102.51       91.54     74.57 o 
 -12   3   9      171.13      138.49     59.02 o 
 -11   3   9       32.85       34.40     50.63 o 
 -10   3   9       19.58        8.70     36.83 o 
  -9   3   9     1484.04     1485.11    101.96 o 
  -8   3   9     1191.36     1257.56     44.36 o 
  -7   3   9       93.17       43.86     34.45 o 
  -6   3   9     1288.47     1217.42     36.40 o 
  -5   3   9     5352.79     5005.39     77.40 o 
  -4   3   9     3144.67     3097.49     66.15 o 
  -3   3   9      417.22      449.04     25.73 o 
  -2   3   9      463.34      451.98     23.05 o 
  -1   3   9      179.28      102.83     25.19 o 
   0   3   9     2892.21     2671.03     39.91 o 
   1   3   9     8955.54     9004.67    104.25 o 
   2   3   9     3332.56     3398.08     41.94 o 
   3   3   9      657.13      790.81     19.84 o 
   4   3   9     9299.85     9578.09    112.30 o 
   5   3   9     6001.66     5748.16     75.17 o 
   6   3   9       15.48        1.19     20.55 o 
   7   3   9      133.50      129.10     23.28 o 
   8   3   9     1032.72     1036.54     50.94 o 
   9   3   9      833.03      837.36     52.85 o 
  10   3   9        5.37       35.15     68.92 o 
  11   3   9      207.98      232.60     79.36 o 
 -12   4   9      117.41      178.44     59.66 o 
 -11   4   9      128.69       92.69     51.65 o 
 -10   4   9      685.79      670.59     45.37 o 
  -9   4   9       31.98       50.16     42.13 o 
  -8   4   9      608.31      533.76     44.61 o 
  -7   4   9       48.50       72.42     33.82 o 
  -6   4   9      319.85      276.46     26.04 o 
  -5   4   9       15.03       21.91     21.56 o 
  -4   4   9     4455.51     3933.90     63.46 o 
  -3   4   9       82.04      120.52     21.23 o 
  -2   4   9     9872.51     9940.18    131.64 o 
  -1   4   9      500.00      675.31     25.64 o 
   0   4   9     5825.37     6325.52     77.70 o 
   1   4   9       18.81      104.77     23.39 o 
   2   4   9     2950.44     2467.04     38.74 o 
   3   4   9     2055.72     1952.29     30.23 o 
   4   4   9     1242.84     1245.53     28.42 o 
   5   4   9      210.52      231.43     21.06 o 
   6   4   9      874.39      819.79     59.50 o 
   7   4   9      265.76      241.30     36.36 o 
   8   4   9      579.76      534.16     45.10 o 
   9   4   9       84.64      114.32     42.40 o 
  10   4   9      481.82      370.51     51.85 o 
  11   4   9       20.40       62.04     61.96 o 
 -11   5   9      456.88      517.66     48.42 o 
 -10   5   9      777.95      722.90     56.39 o 
  -9   5   9      874.33      794.01     87.67 o 
  -8   5   9      732.93      667.65     47.38 o 
  -7   5   9     1550.69     1473.82     55.07 o 
  -6   5   9      301.96      299.86     35.87 o 
  -5   5   9      275.06      296.38     26.23 o 
  -4   5   9      621.27      548.17     31.76 o 
  -3   5   9     6668.90     6487.54    101.13 o 
  -2   5   9        2.52      -11.93     21.54 o 
  -1   5   9     2511.68     2243.23     42.48 o 
   0   5   9       19.68       29.99     17.33 o 
   1   5   9     4157.87     4157.88     56.26 o 
   2   5   9     3224.71     3139.87     43.73 o 
   3   5   9     7470.98     7305.40     82.05 o 
   4   5   9     1704.25     1806.87     30.16 o 
   5   5   9       49.55       45.10     23.03 o 
   6   5   9     2407.78     2407.82     60.25 o 
   7   5   9     5048.69     4873.81    105.70 o 
   8   5   9       10.63        9.74     48.86 o 
   9   5   9      370.52      410.02     49.49 o 
  10   5   9      131.47      164.58     49.78 o 
  11   5   9        1.67      -51.62     51.62 o 
 -11   6   9      209.01      162.83     43.69 o 
 -10   6   9       51.77       -2.22     48.02 o 
  -9   6   9        1.23       84.25     57.04 o 
  -8   6   9      275.24      305.74     55.47 o 
  -7   6   9      290.98      252.63     38.32 o 
  -6   6   9     3828.02     3824.27    216.93 o 
  -5   6   9      776.73      708.46     41.53 o 
  -4   6   9       14.83       53.35     22.76 o 
  -3   6   9     3897.68     3379.33     57.23 o 
  -2   6   9    11082.56    10574.10    140.70 o 
  -1   6   9     2369.17     2262.62     38.99 o 
   0   6   9      304.38      517.77     31.29 o 
   1   6   9     2192.75     2221.71     32.09 o 
   2   6   9    10250.03     9946.85    103.00 o 
   3   6   9      470.50      487.30     22.93 o 
   4   6   9     2760.64     2498.28     42.66 o 
   5   6   9       66.17       92.42     28.04 o 
   6   6   9      399.97      406.01     38.16 o 
   7   6   9     2872.23     2758.28     77.15 o 
   8   6   9     2168.26     2149.26     71.59 o 
   9   6   9      583.06      575.41     53.21 o 
  10   6   9      202.73      128.43     49.84 o 
  11   6   9      755.56      902.61    225.42 o 
 -11   7   9      393.98      395.30     60.92 o 
 -10   7   9      200.73      173.85    106.86 o 
  -9   7   9        0.43      -68.92     68.92 o 
  -8   7   9       15.81       35.72     57.39 o 
  -7   7   9       77.55       48.68     39.61 o 
  -6   7   9       16.40      -20.34     37.03 o 
  -5   7   9        1.73      -20.01     32.94 o 
  -4   7   9       60.11       81.74     30.35 o 
  -3   7   9     3251.60     3166.27     55.83 o 
  -2   7   9      107.15      104.15     22.40 o 
  -1   7   9     8455.73     8333.97    101.12 o 
   0   7   9      153.36      136.28     19.24 o 
   1   7   9       26.62      -14.46     14.46 o 
   2   7   9     2250.51     2096.92     32.17 o 
   3   7   9     3756.42     3618.90     56.27 o 
   4   7   9      104.38      109.08     21.60 o 
   5   7   9      343.59      299.00     28.07 o 
   6   7   9      860.74      808.08     46.10 o 
   7   7   9     1911.56     1878.48     65.09 o 
   8   7   9      397.52      388.77     48.28 o 
   9   7   9       80.79      -13.61     46.15 o 
  10   7   9      281.19      371.07     55.10 o 
  11   7   9       47.17      123.56     88.80 o 
 -11   8   9        1.68       65.10     60.14 o 
 -10   8   9       50.51       41.27     53.98 o 
  -9   8   9      116.78      154.96     51.50 o 
  -8   8   9      221.96      231.39     47.54 o 
  -7   8   9      327.05      326.18     43.87 o 
  -6   8   9       60.98      170.50     71.40 o 
  -5   8   9       53.78       76.03     50.03 o 
  -4   8   9     1040.13      965.44     72.83 o 
  -3   8   9       40.49       52.64     24.08 o 
  -2   8   9      165.26      226.32     36.44 o 
  -1   8   9      269.83      315.47     36.26 o 
   0   8   9      406.21      395.61     18.70 o 
   1   8   9      476.25      432.44     19.22 o 
   2   8   9        5.77       21.79     15.77 o 
   3   8   9       71.88      102.31     20.54 o 
   4   8   9      422.79      425.93     28.72 o 
   5   8   9      345.92      323.57     34.34 o 
   6   8   9      191.03      165.07     66.96 o 
   7   8   9      124.55      134.69     41.68 o 
   8   8   9      409.44      454.23     89.24 o 
   9   8   9        1.64        9.63     80.23 o 
  10   8   9        0.89       30.38     49.67 o 
 -11   9   9        1.27       -2.56     63.75 o 
 -10   9   9        1.00       19.29     55.63 o 
  -9   9   9        5.68       25.52     51.83 o 
  -8   9   9      100.28      105.91     47.20 o 
  -7   9   9       40.78       60.86     42.64 o 
  -6   9   9      180.45      213.24     41.77 o 
  -5   9   9       42.47       71.35     36.51 o 
  -4   9   9       14.97       47.84     62.30 o 
  -3   9   9      725.12      781.57     31.45 o 
  -2   9   9      557.85      523.51     28.18 o 
  -1   9   9       44.53       94.53     22.34 o 
   0   9   9      217.24      203.37     17.99 o 
   1   9   9       93.49       56.54     17.37 o 
   2   9   9      413.34      368.04     20.22 o 
   3   9   9      234.50      257.25     23.10 o 
   4   9   9      409.34      419.85     29.45 o 
   5   9   9      230.49      241.27     29.25 o 
   6   9   9       66.79      -18.53     37.12 o 
   7   9   9      279.64      252.19     43.90 o 
   8   9   9      179.65      203.66     60.35 o 
   9   9   9      117.88      169.11     49.13 o 
  10   9   9       15.15       41.87     54.93 o 
 -10  10   9        0.55       -7.04     58.67 o 
  -9  10   9      285.40      280.88     54.60 o 
  -8  10   9      143.28      175.40     49.54 o 
  -7  10   9        2.27       24.72     65.09 o 
  -6  10   9      289.86      271.01     44.60 o 
  -5  10   9       20.42       -4.30     37.60 o 
  -4  10   9      700.44      727.99     46.87 o 
  -3  10   9      924.59      941.23     46.90 o 
  -2  10   9     2314.20     2218.21     71.87 o 
  -1  10   9     4396.20     4254.64     65.63 o 
   0  10   9       23.51       40.99     18.28 o 
   1  10   9     1349.46     1244.69     27.97 o 
   2  10   9      553.20      568.58     22.52 o 
   3  10   9       38.05       88.25     22.03 o 
   4  10   9      801.68      817.71     36.32 o 
   5  10   9      464.66      406.63     32.71 o 
   6  10   9       21.74      -20.64     39.40 o 
   7  10   9     1009.83      938.57     57.20 o 
   8  10   9      240.06      230.02     48.42 o 
   9  10   9      138.98      125.01     49.25 o 
  10  10   9      137.74       80.32     58.61 o 
 -10  11   9      128.42       40.04     57.85 o 
  -9  11   9      248.60      232.03     56.61 o 
  -8  11   9      219.23      225.77     57.56 o 
  -7  11   9     3346.82     3505.00    130.44 o 
  -6  11   9     1416.91     1403.33     79.49 o 
  -5  11   9        2.37       49.28     40.32 o 
  -4  11   9       89.46      100.45     38.71 o 
  -3  11   9      270.61      273.32     39.22 o 
  -2  11   9       99.88       70.65     35.03 o 
  -1  11   9     1891.28     1777.33     34.10 o 
   0  11   9      415.40      367.70     23.14 o 
   1  11   9       18.34       32.72     18.89 o 
   2  11   9     1065.89     1064.89     31.61 o 
   3  11   9     4117.88     4034.88     74.48 o 
   4  11   9     1602.48     1591.84     47.28 o 
   5  11   9      185.28      191.96     31.70 o 
   6  11   9     1557.66     1642.41     65.61 o 
   7  11   9      512.75      475.38     98.20 o 
   8  11   9        0.22      -14.86     45.81 o 
   9  11   9       31.99       32.35     41.92 o 
  10  11   9       35.38        5.26     72.01 o 
 -10  12   9       15.37       40.07     62.54 o 
  -9  12   9       12.33       64.10     56.04 o 
  -8  12   9      193.07      147.39     82.93 o 
  -7  12   9        0.08       39.31     47.15 o 
  -6  12   9     2379.15     2100.54     74.44 o 
  -5  12   9      287.21      258.29     45.38 o 
  -4  12   9      431.44      391.66     44.06 o 
  -3  12   9      280.40      361.36     43.65 o 
  -2  12   9     1308.33     1274.85    158.24 o 
  -1  12   9       10.45       17.04     20.70 o 
   0  12   9        6.01       14.10     19.95 o 
   1  12   9      256.45      295.58     22.79 o 
   2  12   9     1354.23     1219.36     34.97 o 
   3  12   9       46.52       49.07     28.63 o 
   4  12   9        6.31       29.20     29.14 o 
   5  12   9     1416.86     1324.38     47.18 o 
   6  12   9      330.58      373.80     47.37 o 
   7  12   9      187.82      199.37     46.58 o 
   8  12   9      861.47      868.18     60.96 o 
   9  12   9        2.70      -19.83     55.90 o 
  -9  13   9      117.73      106.88     59.10 o 
  -8  13   9      169.72      192.20    141.84 o 
  -7  13   9      122.87       73.06     50.10 o 
  -6  13   9       12.49        7.02     45.18 o 
  -5  13   9     1832.12     1958.25     70.75 o 
  -4  13   9       51.22       56.25     42.90 o 
  -3  13   9     1141.72     1255.10     57.44 o 
  -2  13   9       10.29       50.50     35.71 o 
  -1  13   9      118.86      112.72     26.10 o 
   0  13   9       20.80      -16.25     21.51 o 
   1  13   9     2775.22     2609.26     47.62 o 
   2  13   9      130.84      161.30     38.18 o 
   3  13   9       97.80       78.39     29.25 o 
   4  13   9      676.75      691.14     38.40 o 
   5  13   9     1624.25     1607.29     54.72 o 
   6  13   9       15.87        4.94     45.87 o 
   7  13   9      189.45      194.53     48.81 o 
   8  13   9      385.69      338.06     84.58 o 
   9  13   9      105.64      103.28     58.09 o 
  -9  14   9      105.14      139.41     62.74 o 
  -8  14   9      102.06       73.99     56.37 o 
  -7  14   9      152.21      101.22    125.57 o 
  -6  14   9       88.98       48.65     48.55 o 
  -5  14   9       17.90       21.06     45.90 o 
  -4  14   9     4395.26     4128.09    103.25 o 
  -3  14   9      495.59      574.48     49.94 o 
  -2  14   9       19.90       18.18     38.79 o 
  -1  14   9      817.53      785.17     32.99 o 
   0  14   9     3055.09     3108.40     49.92 o 
   1  14   9       23.78        5.37     31.25 o 
   2  14   9       32.78       35.91     32.14 o 
   3  14   9      369.56      329.56     34.32 o 
   4  14   9        7.74       -8.86     31.14 o 
   5  14   9      167.08      167.88     44.64 o 
   6  14   9     1131.92     1131.63     54.34 o 
   7  14   9       31.87       11.05     52.72 o 
   8  14   9        1.78      -23.17     53.95 o 
  -8  15   9      369.65      308.05     62.64 o 
  -7  15   9        2.26       49.58    112.60 o 
  -6  15   9      347.46      340.75     57.20 o 
  -5  15   9     1205.02     1259.17    101.94 o 
  -4  15   9      275.88      286.55     62.78 o 
  -3  15   9      663.56      553.14     50.08 o 
  -2  15   9       28.93       22.20     41.22 o 
  -1  15   9       96.56       98.91     27.96 o 
   0  15   9      401.55      383.89     30.68 o 
   1  15   9     1771.57     1729.65     72.97 o 
   2  15   9      201.12      269.66     36.73 o 
   3  15   9      213.31      203.12     34.63 o 
   4  15   9      475.41      444.51     38.29 o 
   5  15   9      717.04      777.34     44.38 o 
   6  15   9       17.33       37.05     37.86 o 
   7  15   9       81.68       89.38     55.80 o 
   8  15   9      221.92      290.69     62.69 o 
  -7  16   9        1.44       42.86     60.22 o 
  -6  16   9       72.30       49.60     55.33 o 
  -5  16   9       58.72       27.73     53.05 o 
  -4  16   9      230.11      229.53    102.46 o 
  -3  16   9        2.41      -14.04     44.82 o 
  -2  16   9      188.34      118.55     46.55 o 
  -1  16   9       26.39       44.73     29.35 o 
   0  16   9      668.88      742.31     44.02 o 
   1  16   9        5.05       66.87     37.73 o 
   2  16   9       28.60       95.29     37.05 o 
   3  16   9       13.05        4.00     36.75 o 
   4  16   9      127.97      139.33     34.59 o 
   5  16   9        1.75       47.82     38.57 o 
   6  16   9      118.23       79.90     41.02 o 
   7  16   9      128.64      161.91     60.48 o 
  -7  17   9      101.69       63.68     64.16 o 
  -6  17   9       19.20       33.27     64.70 o 
  -5  17   9       72.98      126.47     54.95 o 
  -4  17   9      111.23      201.32     52.39 o 
  -3  17   9      124.08      117.05     49.50 o 
  -2  17   9      120.15       83.96     76.44 o 
  -1  17   9      167.85      241.59     65.00 o 
   0  17   9       36.61       17.40     71.83 o 
   1  17   9       13.99       10.17     48.15 o 
   2  17   9      172.05      146.88     50.24 o 
   3  17   9       33.68       78.19     49.66 o 
   4  17   9       29.05       15.62     38.87 o 
   5  17   9        4.53       17.52     40.48 o 
   6  17   9      304.30      396.25     46.38 o 
  -6  18   9       37.15       31.04     64.38 o 
  -5  18   9       67.52      142.56     58.21 o 
  -4  18   9      239.83      257.67     56.56 o 
  -3  18   9       91.00       79.73     52.15 o 
  -2  18   9      276.68      179.13     51.68 o 
  -1  18   9      526.26      622.30     53.83 o 
   0  18   9      223.16      209.88     72.92 o 
   1  18   9      145.08      231.20     70.48 o 
   2  18   9       52.35       18.07     51.11 o 
   3  18   9      228.73      300.86     43.69 o 
   4  18   9        5.93      -32.92     41.40 o 
   5  18   9      119.31      164.86     43.96 o 
  -4  19   9      179.21      186.27     59.57 o 
  -3  19   9        1.28        7.94     55.64 o 
  -2  19   9       12.30       33.07     77.36 o 
  -1  19   9        7.25       95.46     77.36 o 
   0  19   9      246.74      252.18     81.71 o 
   1  19   9      254.68      337.89     80.40 o 
   2  19   9       77.99      -11.23     72.83 o 
   3  19   9       72.81       66.26     53.30 o 
   4  19   9      126.00      166.44     85.42 o 
  -2  20   9       30.47       90.67     84.23 o 
  -1  20   9      103.02       70.48     82.67 o 
   0  20   9      239.57      295.86     86.76 o 
   1  20   9        5.06      -77.01     77.01 o 
   2  20   9       87.75      216.06     78.84 o 
 -12   0  10      157.04      185.17     93.11 o 
 -11   0  10       97.75      167.16     75.79 o 
 -10   0  10       63.60       -7.92     61.43 o 
  -9   0  10      172.18      125.13     58.04 o 
  -8   0  10     2050.57     2046.36     64.06 o 
  -7   0  10      473.21      378.46     37.66 o 
  -6   0  10       13.77       74.29     30.55 o 
  -5   0  10     1429.32     1357.21     44.91 o 
  -4   0  10    13738.18    12854.81    207.43 o 
  -3   0  10     5718.09     5657.54    120.65 o 
  -2   0  10      582.96      684.03     30.31 o 
  -1   0  10     7846.31     7471.81    134.14 o 
   0   0  10     9223.03     8150.78    137.40 o 
   1   0  10       66.27      116.25     48.77 o 
   2   0  10    11796.81    12431.67    199.58 o 
   3   0  10       43.99        0.26     23.45 o 
   4   0  10      459.91      422.58     30.18 o 
   5   0  10     2060.11     2253.56     57.36 o 
   6   0  10     3952.19     3939.79     83.89 o 
   7   0  10     1379.87     1386.74    119.56 o 
   8   0  10      194.49      214.50     36.88 o 
   9   0  10     1762.87     1808.14     63.53 o 
 -12   1  10      537.76      528.17     66.05 o 
 -11   1  10       13.43      -31.45     51.21 o 
 -10   1  10      230.95      263.21     90.72 o 
  -9   1  10     2669.73     2634.55     62.74 o 
  -8   1  10      737.23      653.57     31.69 o 
  -7   1  10      418.12      409.69     27.11 o 
  -6   1  10       40.67       15.55     21.58 o 
  -5   1  10     5354.97     5334.80     71.89 o 
  -4   1  10      297.94      297.05     34.25 o 
  -3   1  10     3193.33     2700.24     42.10 o 
  -2   1  10     1377.90     1279.79     34.45 o 
  -1   1  10      305.62      392.82     17.85 o 
   0   1  10      813.02      648.35     30.82 o 
   1   1  10    27919.60    28225.44    270.87 o 
   2   1  10     1183.12     1197.44     24.17 o 
   3   1  10      153.68      217.22     18.16 o 
   4   1  10     1511.36     1522.17     32.22 o 
   5   1  10     7753.68     7720.77     96.30 o 
   6   1  10        2.60       54.78     24.64 o 
   7   1  10       18.46        1.80     22.13 o 
   8   1  10      727.93      570.31     29.59 o 
   9   1  10        1.34        3.05     39.93 o 
  10   1  10      194.09      229.29     67.87 o 
 -12   2  10       59.09       33.74     57.32 o 
 -11   2  10      193.91      160.02     52.38 o 
 -10   2  10      158.33      183.03     47.86 o 
  -9   2  10      147.59      144.66     34.47 o 
  -8   2  10      270.56      363.06     34.11 o 
  -7   2  10      773.19      664.88     29.35 o 
  -6   2  10      566.08      536.16     25.87 o 
  -5   2  10     1895.55     1961.57     38.17 o 
  -4   2  10      608.35      529.36     23.26 o 
  -3   2  10      360.74      426.01     20.40 o 
  -2   2  10      681.04      823.71     22.82 o 
  -1   2  10      396.29      448.06     48.36 o 
   0   2  10    11886.89    11765.03    118.28 o 
   1   2  10      746.19      807.09     60.26 o 
   2   2  10     1815.51     1934.91     29.52 o 
   3   2  10     1135.03     1093.94     36.36 o 
   4   2  10     4772.63     4778.82     82.39 o 
   5   2  10        3.80       72.69     27.22 o 
   6   2  10      720.87      684.84     26.83 o 
   7   2  10        3.09       14.45     25.35 o 
   8   2  10        6.43       53.71     38.47 o 
   9   2  10      535.99      495.71     46.33 o 
  10   2  10      253.37      249.51     51.08 o 
  11   2  10       34.82      110.60     75.53 o 
 -12   3  10       26.42       76.94     59.09 o 
 -11   3  10      546.31      493.01     58.58 o 
 -10   3  10      115.09       68.52     37.18 o 
  -9   3  10      784.46      663.35     47.00 o 
  -8   3  10       12.29      -30.56     30.56 o 
  -7   3  10     2128.83     2108.11     64.47 o 
  -6   3  10        0.61        2.79     29.72 o 
  -5   3  10        2.33        6.96     23.14 o 
  -4   3  10       11.60        8.32     21.71 o 
  -3   3  10      114.24      120.72     21.69 o 
  -2   3  10       27.46       67.04     20.08 o 
  -1   3  10    11313.17    11044.61    144.71 o 
   0   3  10     4331.73     4735.97     54.18 o 
   1   3  10      532.72      585.95     39.86 o 
   2   3  10     4260.43     4030.45     48.94 o 
   3   3  10     6920.69     7046.44    145.17 o 
   4   3  10      254.48      231.73     25.91 o 
   5   3  10      795.18      669.17     29.33 o 
   6   3  10       81.34       93.33     21.56 o 
   7   3  10       49.22      106.75     27.38 o 
   8   3  10       35.87        7.05     36.59 o 
   9   3  10      305.63      289.89     45.96 o 
  10   3  10       45.55      -12.92     48.51 o 
  11   3  10        5.72      -28.28     74.75 o 
 -11   4  10        2.79       87.23    114.64 o 
 -10   4  10       21.06       75.08     38.39 o 
  -9   4  10      132.19      132.80     35.68 o 
  -8   4  10      634.92      541.26     44.33 o 
  -7   4  10      138.11      124.68     36.50 o 
  -6   4  10     1053.03      996.49     35.24 o 
  -5   4  10      468.41      494.16     27.59 o 
  -4   4  10     5545.27     6073.56     92.14 o 
  -3   4  10     2760.38     2730.55     50.52 o 
  -2   4  10     7680.50     7502.24    104.33 o 
  -1   4  10     3052.67     3199.13     53.95 o 
   0   4  10      109.27      121.24     19.97 o 
   1   4  10     4277.80     4222.29     57.52 o 
   2   4  10       25.92        6.66     20.05 o 
   3   4  10     1386.55     1239.88     32.59 o 
   4   4  10     2224.56     2320.47     39.89 o 
   5   4  10     3135.80     3032.80     53.63 o 
   6   4  10      325.29      381.41     29.68 o 
   7   4  10     1004.64     1065.45     75.31 o 
   8   4  10     1231.57     1190.73     54.56 o 
   9   4  10      108.11      104.30     86.45 o 
  10   4  10      150.22      182.86     50.91 o 
  11   4  10       27.12       46.10     53.78 o 
 -11   5  10      113.16       69.75    128.44 o 
 -10   5  10      318.62      289.75     41.45 o 
  -9   5  10      835.08      725.28     51.96 o 
  -8   5  10      535.81      545.60     46.98 o 
  -7   5  10       60.43        9.13     36.26 o 
  -6   5  10      547.71      590.83     44.03 o 
  -5   5  10       86.93       63.57     23.95 o 
  -4   5  10      406.77      357.45     26.31 o 
  -3   5  10      452.83      486.19     26.43 o 
  -2   5  10     3375.68     3446.89     58.09 o 
  -1   5  10      641.35      712.62     39.94 o 
   0   5  10     1865.47     1630.01     32.90 o 
   1   5  10      177.95      234.07     18.73 o 
   2   5  10      105.54       61.73     21.30 o 
   3   5  10        5.19       25.73     16.14 o 
   4   5  10     2041.88     1736.49     56.93 o 
   5   5  10       18.35       73.45     31.85 o 
   6   5  10      120.88      121.44     26.72 o 
   7   5  10        2.65       -3.89     33.91 o 
   8   5  10       17.01        9.96     39.19 o 
   9   5  10      104.97       76.63     44.36 o 
  10   5  10       76.70       15.32     49.34 o 
  11   5  10      164.84      166.73     56.14 o 
 -11   6  10       83.57       10.36     44.06 o 
 -10   6  10      107.20       39.21     51.13 o 
  -9   6  10       21.73       -5.15     45.28 o 
  -8   6  10      351.44      360.44     44.91 o 
  -7   6  10       17.50      -15.10     36.59 o 
  -6   6  10       41.18       61.28     35.10 o 
  -5   6  10      130.42      136.07     34.02 o 
  -4   6  10        2.74      -23.48     23.48 o 
  -3   6  10      182.19      180.46     23.87 o 
  -2   6  10     3543.71     3624.54     61.50 o 
  -1   6  10     1465.86     1473.83     36.58 o 
   0   6  10      779.79      781.19     24.92 o 
   1   6  10      109.97       70.66     18.00 o 
   2   6  10     1008.64      912.95     26.10 o 
   3   6  10      386.26      411.83     22.34 o 
   4   6  10     1468.52     1497.55     33.81 o 
   5   6  10        1.87       46.81     25.32 o 
   6   6  10        5.07       10.49     34.63 o 
   7   6  10      576.74      489.20     42.27 o 
   8   6  10      211.31      214.20     44.77 o 
   9   6  10       30.56      -45.80     45.80 o 
  10   6  10       62.03       74.87     49.60 o 
  11   6  10        9.90       35.77     55.70 o 
 -11   7  10      749.23      739.30     68.57 o 
 -10   7  10      583.73      518.16     60.87 o 
  -9   7  10       72.99       66.71     46.30 o 
  -8   7  10      456.90      380.24     47.22 o 
  -7   7  10     1558.48     1580.18     76.31 o 
  -6   7  10      246.14      208.02     38.88 o 
  -5   7  10      113.26      126.73     34.92 o 
  -4   7  10      195.62      167.95     25.00 o 
  -3   7  10       28.01       22.46     22.92 o 
  -2   7  10      631.59      568.72     28.87 o 
  -1   7  10    14074.43    14090.55    161.31 o 
   0   7  10      359.85      375.64     34.21 o 
   1   7  10        0.77       44.36     22.02 o 
   2   7  10     2915.00     3093.01     48.60 o 
   3   7  10     5721.49     5117.39     70.18 o 
   4   7  10       52.02       72.25     21.27 o 
   5   7  10        4.70      -20.16     50.02 o 
   6   7  10      553.49      595.47     67.92 o 
   7   7  10      711.90      646.93    126.17 o 
   8   7  10      111.87      144.87     43.83 o 
   9   7  10      236.06      189.29     48.99 o 
  10   7  10      112.72        7.57     51.15 o 
 -11   8  10        3.90       -3.45     77.45 o 
 -10   8  10      410.83      419.47     69.74 o 
  -9   8  10      273.97      312.43     52.22 o 
  -8   8  10        4.74       21.42     44.28 o 
  -7   8  10     1676.62     1504.17    212.15 o 
  -6   8  10     3709.58     3840.32     92.88 o 
  -5   8  10     1474.40     1334.71     54.33 o 
  -4   8  10       13.51       21.70     33.85 o 
  -3   8  10     1003.37      971.87     34.21 o 
  -2   8  10     9890.98    10169.36    139.20 o 
  -1   8  10     2030.47     1922.18     38.73 o 
   0   8  10       26.88        3.39     19.69 o 
   1   8  10     1584.29     1455.03     27.82 o 
   2   8  10     1980.21     1746.28     36.00 o 
   3   8  10     1651.50     1638.64     37.87 o 
   4   8  10     3644.16     3527.61     57.89 o 
   5   8  10      815.31      769.77     34.42 o 
   6   8  10       95.60       56.96     35.96 o 
   7   8  10      840.80      752.42     50.18 o 
   8   8  10     1072.65     1023.16     58.20 o 
   9   8  10      118.59      105.19     47.51 o 
  10   8  10      121.66       69.28     53.01 o 
 -10   9  10      759.07      875.56     98.24 o 
  -9   9  10       15.69      -23.99     53.40 o 
  -8   9  10      142.91      204.73     49.73 o 
  -7   9  10      944.86      946.84     55.44 o 
  -6   9  10       96.31      104.47     49.82 o 
  -5   9  10      231.22      256.20     41.45 o 
  -4   9  10       32.00       81.25     36.20 o 
  -3   9  10     3268.32     3053.77     57.89 o 
  -2   9  10      369.08      316.44     27.82 o 
  -1   9  10     3272.45     3056.40     50.57 o 
   0   9  10     1444.44     1491.40     34.77 o 
   1   9  10        0.33       28.13     17.48 o 
   2   9  10     2143.40     2419.15     44.02 o 
   3   9  10    10155.08     9459.42    138.12 o 
   4   9  10        3.72       -2.65     26.61 o 
   5   9  10       75.83       50.97     28.26 o 
   6   9  10      119.16        2.16     38.46 o 
   7   9  10       30.39       20.75     41.39 o 
   8   9  10     1192.10     1197.70     63.67 o 
   9   9  10      497.47      453.04     53.62 o 
  10   9  10        1.58      -22.54     99.29 o 
 -10  10  10       38.03       33.69     59.10 o 
  -9  10  10      159.80      198.84     55.34 o 
  -8  10  10      366.88      385.32     52.60 o 
  -7  10  10        3.75      -29.45     42.83 o 
  -6  10  10     2159.35     1980.69     70.05 o 
  -5  10  10     1263.48     1363.84    203.84 o 
  -4  10  10       91.47      135.89     40.36 o 
  -3  10  10      760.12      724.50     72.75 o 
  -2  10  10     3280.27     3365.67     62.51 o 
  -1  10  10       56.33      109.48     30.90 o 
   0  10  10      231.74      223.02     19.70 o 
   1  10  10       10.42       27.63     18.84 o 
   2  10  10      962.25      909.98     30.01 o 
   3  10  10      244.20      187.82     23.33 o 
   4  10  10     1118.77      984.83     63.92 o 
   5  10  10       10.81       17.17     27.88 o 
   6  10  10       37.41       51.32     41.80 o 
   7  10  10      536.27      523.06     50.27 o 
   8  10  10      763.55      757.53     57.16 o 
   9  10  10        0.41      -33.70     60.96 o 
  10  10  10       21.10        3.02     47.00 o 
 -10  11  10       45.66       97.62     61.66 o 
  -9  11  10      315.64      299.47     94.72 o 
  -8  11  10       73.78       61.88     49.77 o 
  -7  11  10      303.15      211.99     48.40 o 
  -6  11  10       27.02       47.10     43.76 o 
  -5  11  10     1803.32     1964.11     68.60 o 
  -4  11  10      220.04      201.87     46.55 o 
  -3  11  10      153.38      142.53     38.37 o 
  -2  11  10      424.16      360.99     41.11 o 
  -1  11  10      634.79      623.61     29.00 o 
   0  11  10       44.75       31.18     19.87 o 
   1  11  10      338.03      448.13     26.97 o 
   2  11  10      210.13      188.11     25.01 o 
   3  11  10      172.08      153.41     27.99 o 
   4  11  10       43.06       64.21     28.85 o 
   5  11  10      390.29      404.29     53.96 o 
   6  11  10       18.12       30.27     42.20 o 
   7  11  10      303.68      304.85     48.94 o 
   8  11  10      212.51      193.01    101.90 o 
   9  11  10       15.36        9.02     81.62 o 
  -9  12  10        5.02      -12.54     56.01 o 
  -8  12  10      484.73      470.41     57.43 o 
  -7  12  10       82.39       50.28     47.65 o 
  -6  12  10        8.56       96.65     49.64 o 
  -5  12  10       22.80      113.99     43.63 o 
  -4  12  10     2618.04     2506.59    134.22 o 
  -3  12  10     1261.25     1157.80     77.23 o 
  -2  12  10      470.31      419.85     77.36 o 
  -1  12  10     1326.93     1392.41     41.22 o 
   0  12  10     1401.77     1327.85     34.11 o 
   1  12  10       69.42       30.94     24.41 o 
   2  12  10       84.10       88.43     25.09 o 
   3  12  10       23.02       38.63     27.70 o 
   4  12  10        0.28       19.86     31.82 o 
   5  12  10      178.33      146.61     33.23 o 
   6  12  10     1048.97     1129.16     60.99 o 
   7  12  10      266.99      257.53     50.73 o 
   8  12  10      233.24      328.18     53.99 o 
   9  12  10      354.51      426.96     49.86 o 
  -9  13  10      128.95      150.80     60.48 o 
  -8  13  10      128.46      216.15    104.42 o 
  -7  13  10        0.85       -2.72     89.80 o 
  -6  13  10       25.39       -2.69     46.48 o 
  -5  13  10      355.56      468.60     51.91 o 
  -4  13  10      118.04       59.35     42.96 o 
  -3  13  10       34.28       50.09     40.87 o 
  -2  13  10       46.07       18.49     37.61 o 
  -1  13  10      184.78      212.54     26.76 o 
   0  13  10      649.45      539.94     26.04 o 
   1  13  10      757.24      799.66     33.97 o 
   2  13  10      560.02      536.02     79.05 o 
   3  13  10      650.28      670.91     49.78 o 
   4  13  10      208.30      167.46     32.92 o 
   5  13  10      661.84      763.90     41.88 o 
   6  13  10       80.69       67.48     66.70 o 
   7  13  10        0.83       -9.51     47.20 o 
   8  13  10        2.36      -14.84     58.95 o 
  -8  14  10        5.28       -6.36     90.93 o 
  -7  14  10        8.15       -5.96     52.68 o 
  -6  14  10      166.88      170.30     50.84 o 
  -5  14  10       52.79       45.91     48.74 o 
  -4  14  10      121.39      142.16     46.52 o 
  -3  14  10      179.81      247.84     95.41 o 
  -2  14  10        8.71       19.19     47.51 o 
  -1  14  10       30.55       15.74     26.79 o 
   0  14  10       93.90      113.31     28.17 o 
   1  14  10        3.76      -10.12     32.78 o 
   2  14  10        8.84       21.46     43.02 o 
   3  14  10        3.88       19.81     41.00 o 
   4  14  10       97.55      110.73     34.10 o 
   5  14  10       77.32       77.29     35.08 o 
   6  14  10        5.25       39.15     35.63 o 
   7  14  10       42.55       46.80     53.95 o 
   8  14  10      110.18      211.94     61.01 o 
  -8  15  10      279.83      276.05     63.92 o 
  -7  15  10       29.74       12.95     56.58 o 
  -6  15  10      104.71      167.97     55.22 o 
  -5  15  10      463.37      506.44     57.26 o 
  -4  15  10       24.74       21.26     47.18 o 
  -3  15  10      707.44      792.70     53.88 o 
  -2  15  10       53.77       25.27     42.00 o 
  -1  15  10        9.35        5.15     28.12 o 
   0  15  10       68.98       37.38     34.12 o 
   1  15  10      644.28      716.49     43.30 o 
   2  15  10      464.61      458.75     39.56 o 
   3  15  10      109.83      125.80     35.43 o 
   4  15  10       26.40       79.85     34.51 o 
   5  15  10      134.65      101.79     36.95 o 
   6  15  10        5.39       36.49     42.71 o 
   7  15  10       64.61       38.28     57.07 o 
  -7  16  10      339.25      560.69     68.26 o 
  -6  16  10      108.18      171.42     57.34 o 
  -5  16  10      161.71      172.43     56.05 o 
  -4  16  10     1991.31     2054.33    121.95 o 
  -3  16  10      249.12      196.73     62.96 o 
  -2  16  10        0.03      -32.25     42.94 o 
  -1  16  10      307.60      263.16     39.57 o 
   0  16  10      866.39      798.35     55.85 o 
   1  16  10       54.60      113.13     48.37 o 
   2  16  10      162.65      195.89     38.48 o 
   3  16  10        0.52       20.20     35.98 o 
   4  16  10        7.23       13.09     36.67 o 
   5  16  10      312.04      317.35     41.01 o 
   6  16  10      713.02      732.52     49.42 o 
   7  16  10       19.91      -26.47     61.58 o 
  -6  17  10       17.06        8.37     59.17 o 
  -5  17  10      358.79      400.65     66.13 o 
  -4  17  10       18.87       92.79     52.36 o 
  -3  17  10      573.03      697.24     91.63 o 
  -2  17  10       50.65       58.92     48.85 o 
  -1  17  10       65.89      145.06     66.48 o 
   0  17  10      387.90      454.14     51.81 o 
   1  17  10     1204.53     1260.50    163.72 o 
   2  17  10      101.58       94.07     43.52 o 
   3  17  10      108.53      136.44     36.36 o 
   4  17  10      215.83      178.66     40.09 o 
   5  17  10      638.23      680.48     55.59 o 
   6  17  10       23.71        1.14     43.56 o 
  -5  18  10      160.35      211.29    146.62 o 
  -4  18  10      265.57      367.42     60.47 o 
  -3  18  10        7.13      -54.21     54.21 o 
  -2  18  10      398.23      409.73     56.56 o 
  -1  18  10       65.92      123.30     70.57 o 
   0  18  10      260.86      330.06     76.66 o 
   1  18  10        2.06       12.77     51.34 o 
   2  18  10      211.16      174.31     53.24 o 
   3  18  10       12.37       43.04     43.59 o 
   4  18  10      146.83      189.54     49.97 o 
   5  18  10      155.23      302.32     66.47 o 
  -4  19  10       26.70      -27.25     58.97 o 
  -3  19  10      296.16      274.80     57.73 o 
  -2  19  10        5.55      -75.18     75.18 o 
  -1  19  10      319.51      361.56     84.58 o 
   0  19  10        1.57       19.14     75.97 o 
   1  19  10       98.04      101.81     77.45 o 
   2  19  10       51.26      148.54     75.01 o 
   3  19  10      449.28      464.01     60.75 o 
  -1  20  10       67.16       59.35     87.80 o 
   0  20  10       22.61       46.55     87.71 o 
   1  20  10       12.74      101.11     82.67 o 
 -11   1  11       31.93       74.57     53.10 o 
 -10   1  11       81.94       -4.28     46.01 o 
  -9   1  11     1163.23     1051.64     46.52 o 
  -8   1  11        6.01        8.38     31.28 o 
  -7   1  11      111.67      114.50     25.67 o 
  -6   1  11      758.71      742.32     34.04 o 
  -5   1  11      702.20      712.07     27.50 o 
  -4   1  11     1703.37     1630.42     50.49 o 
  -3   1  11     3422.31     3432.35     50.28 o 
  -2   1  11     1581.00     1494.47     29.45 o 
  -1   1  11     3773.14     3857.16     51.99 o 
   0   1  11      105.60      110.65     35.83 o 
   1   1  11     1624.96     1590.15     47.09 o 
   2   1  11      639.20      593.73     22.61 o 
   3   1  11        1.75       14.44     18.08 o 
   4   1  11      514.62      500.25     22.65 o 
   5   1  11        3.98        8.89     31.02 o 
   6   1  11     1265.33     1317.68     34.16 o 
   7   1  11     2082.77     2140.78     44.03 o 
   8   1  11      350.49      367.87     36.51 o 
   9   1  11      283.47      163.00     42.35 o 
  10   1  11      423.41      559.43     75.01 o 
 -11   2  11      404.85      741.68    297.38 o 
 -10   2  11        3.73       -7.04     46.84 o 
  -9   2  11      756.90      647.27     41.78 o 
  -8   2  11     1664.80     1643.79     64.10 o 
  -7   2  11     1451.00     1472.46     38.28 o 
  -6   2  11       19.37       32.11     22.89 o 
  -5   2  11     1026.55     1024.93     30.19 o 
  -4   2  11     2905.89     2905.97     69.98 o 
  -3   2  11       12.65       50.73     18.30 o 
  -2   2  11     1577.36     1444.82     36.57 o 
  -1   2  11     2484.20     2604.74     51.36 o 
   0   2  11     7221.38     7515.30     80.22 o 
   1   2  11        4.75       81.21     35.86 o 
   2   2  11     3308.59     3184.00     41.70 o 
   3   2  11     2384.11     2210.31     39.21 o 
   4   2  11        9.79       -3.12     18.82 o 
   5   2  11     5461.51     5288.71     72.67 o 
   6   2  11     2741.42     2854.64     49.60 o 
   7   2  11      322.42      352.11     26.09 o 
   8   2  11     1237.03     1217.29     42.69 o 
   9   2  11       52.80       35.69     51.86 o 
  10   2  11      193.96      240.15     50.54 o 
  11   2  11      174.25      167.25     78.05 o 
 -11   3  11       58.42      112.60     78.40 o 
 -10   3  11       20.37       30.05     38.30 o 
  -9   3  11     1770.03     1585.67     71.02 o 
  -8   3  11       12.21        2.05     38.12 o 
  -7   3  11     1043.76     1028.15     40.01 o 
  -6   3  11      627.83      523.20     26.86 o 
  -5   3  11        1.96       12.68     24.57 o 
  -4   3  11     1553.34     1644.65     39.60 o 
  -3   3  11     8081.37     7917.81    111.13 o 
  -2   3  11     1621.17     1578.98     46.04 o 
  -1   3  11       65.63       84.29     18.05 o 
   0   3  11     4614.41     4414.86     52.01 o 
   1   3  11    10057.75     9282.44    190.01 o 
   2   3  11     1368.66     1341.80     41.87 o 
   3   3  11      804.43      789.40     25.79 o 
   4   3  11     1307.81     1250.19     35.32 o 
   5   3  11      787.04      784.10     27.65 o 
   6   3  11      330.97      320.73     24.50 o 
   7   3  11     1477.65     1575.10     64.30 o 
   8   3  11       71.50       85.21     38.30 o 
   9   3  11        0.97       19.01     62.22 o 
  10   3  11      624.77      706.16    102.38 o 
  11   3  11      510.76      536.55     84.84 o 
 -11   4  11       28.66       10.21     52.11 o 
 -10   4  11      302.97      260.81     40.54 o 
  -9   4  11       60.52       20.62     34.96 o 
  -8   4  11     1248.87     1102.89     43.57 o 
  -7   4  11       91.46       77.64     34.83 o 
  -6   4  11       97.20       71.01     26.59 o 
  -5   4  11        8.13      -10.78     24.01 o 
  -4   4  11     1857.89     1916.44     43.97 o 
  -3   4  11      194.49      203.89     25.02 o 
  -2   4  11     3938.83     3640.20     60.76 o 
  -1   4  11      632.11      532.49     29.46 o 
   0   4  11     1201.66      898.38     25.98 o 
   1   4  11     1460.75     1324.46     34.43 o 
   2   4  11     9300.28     9311.63    110.50 o 
   3   4  11      154.92      167.62     16.94 o 
   4   4  11      597.78      576.53     24.75 o 
   5   4  11      678.90      613.54     30.97 o 
   6   4  11      803.90      800.86     54.12 o 
   7   4  11      119.53      165.65     37.38 o 
   8   4  11     1103.29     1079.75     53.34 o 
   9   4  11      324.48      330.74     47.74 o 
  10   4  11      237.20      340.90     52.67 o 
  11   4  11       75.15      174.78     61.56 o 
 -11   5  11      627.05      620.20     63.02 o 
 -10   5  11      309.33      377.19     43.75 o 
  -9   5  11       88.55       87.73     46.51 o 
  -8   5  11      124.86      151.92     76.62 o 
  -7   5  11      149.41      203.19     38.82 o 
  -6   5  11        2.34        8.83     32.99 o 
  -5   5  11      303.94      313.77     28.47 o 
  -4   5  11      408.46      341.42     27.54 o 
  -3   5  11        3.46       39.97     23.05 o 
  -2   5  11     1812.17     1561.90     46.92 o 
  -1   5  11    18986.29    20193.49    254.68 o 
   0   5  11      160.81      150.69     20.29 o 
   1   5  11      367.19      351.03     21.19 o 
   2   5  11     2467.65     2431.96     41.58 o 
   3   5  11     4110.86     4087.93     51.64 o 
   4   5  11      882.47      833.93     27.18 o 
   5   5  11      977.53      970.93     54.49 o 
   6   5  11       82.35      110.64     27.54 o 
   7   5  11       98.50       61.42     35.56 o 
   8   5  11      379.56      443.00     45.02 o 
   9   5  11     1300.89     1260.51     62.79 o 
  10   5  11        9.37      -16.19     50.24 o 
  11   5  11       10.55       53.18     57.13 o 
 -11   6  11      131.72      132.75     45.14 o 
 -10   6  11      983.71     1025.64     63.25 o 
  -9   6  11     1386.23     1404.39     64.31 o 
  -8   6  11       70.06       65.67     40.51 o 
  -7   6  11      107.46      144.57     38.86 o 
  -6   6  11     1521.34     1581.09     64.13 o 
  -5   6  11      445.23      459.65     38.54 o 
  -4   6  11       78.61       67.66     25.60 o 
  -3   6  11      837.37      866.56     34.90 o 
  -2   6  11     2569.69     2436.17     49.09 o 
  -1   6  11      174.97      255.92     36.86 o 
   0   6  11     2486.43     2080.21     58.45 o 
   1   6  11      967.91     1194.47     29.52 o 
   2   6  11       88.36      124.13     20.41 o 
   3   6  11     4745.54     5116.46     70.09 o 
   4   6  11     4834.72     4710.20     80.50 o 
   5   6  11      139.75      179.58     28.67 o 
   6   6  11       21.59       -8.56     46.16 o 
   7   6  11     1277.47     1235.72     54.01 o 
   8   6  11     2305.35     2143.82     86.58 o 
   9   6  11        4.41      -28.77     46.08 o 
  10   6  11        4.77       62.88     51.72 o 
 -11   7  11      149.01      125.40     48.14 o 
 -10   7  11       94.09      161.43     65.31 o 
  -9   7  11      225.37      213.48     51.09 o 
  -8   7  11      225.39      143.10     45.47 o 
  -7   7  11       41.31       18.69     40.42 o 
  -6   7  11      157.82      196.29     39.81 o 
  -5   7  11      841.47      770.37     45.41 o 
  -4   7  11     1070.17     1041.54     35.61 o 
  -3   7  11      232.10      175.83     26.07 o 
  -2   7  11     3569.02     3459.97     61.11 o 
  -1   7  11     4406.43     4310.00    118.35 o 
   0   7  11       36.88       18.17     19.81 o 
   1   7  11      108.70       90.86     20.31 o 
   2   7  11      263.06      262.57     24.92 o 
   3   7  11     1526.45     1468.20     36.15 o 
   4   7  11        0.95        9.41     25.66 o 
   5   7  11       71.91       95.15     28.33 o 
   6   7  11      165.08      177.99     40.25 o 
   7   7  11        3.39      -10.36     73.40 o 
   8   7  11     1013.52     1028.52     58.57 o 
   9   7  11      828.21      830.92     58.83 o 
  10   7  11        1.51      101.46     51.46 o 
 -11   8  11        0.22       84.92     63.17 o 
 -10   8  11      185.67      183.69     86.19 o 
  -9   8  11       16.88      -34.36     50.77 o 
  -8   8  11       16.15      -39.91     44.72 o 
  -7   8  11      135.98       90.84     84.67 o 
  -6   8  11       99.25      152.95     40.62 o 
  -5   8  11       39.35       41.81     70.01 o 
  -4   8  11     1411.74     1435.93     54.13 o 
  -3   8  11      608.97      585.52     46.64 o 
  -2   8  11        0.91        4.00     24.30 o 
  -1   8  11      107.35      116.29     23.08 o 
   0   8  11      898.87      887.12     28.68 o 
   1   8  11       78.84       73.60     21.45 o 
   2   8  11      192.21      229.91     22.50 o 
   3   8  11       45.18       26.53     21.41 o 
   4   8  11     1169.52     1126.04     32.90 o 
   5   8  11      229.00      170.70     27.97 o 
   6   8  11        2.54       53.33     37.04 o 
   7   8  11      434.32      416.44     46.61 o 
   8   8  11        1.06        4.87     70.01 o 
   9   8  11        0.09      -48.09     48.09 o 
  10   8  11       11.22       89.81     54.81 o 
 -10   9  11        1.37       70.14     68.18 o 
  -9   9  11       97.43       47.67     53.96 o 
  -8   9  11       71.31       22.11     47.52 o 
  -7   9  11        5.87      -27.68     43.16 o 
  -6   9  11       42.06       77.55     40.65 o 
  -5   9  11      306.89      349.28     67.13 o 
  -4   9  11     2612.43     2413.90     69.92 o 
  -3   9  11     2749.70     2508.79     53.53 o 
  -2   9  11      730.25      693.78     56.18 o 
  -1   9  11     1446.84     1511.80     36.86 o 
   0   9  11      360.34      364.32     25.48 o 
   1   9  11      164.63      139.21     23.45 o 
   2   9  11     1327.98     1241.26     38.35 o 
   3   9  11       33.42      102.62     31.36 o 
   4   9  11      158.88       95.64     28.06 o 
   5   9  11      488.73      460.41     32.61 o 
   6   9  11      279.50      288.07     42.79 o 
   7   9  11      219.25      234.56     45.11 o 
   8   9  11       99.81       93.51     72.96 o 
   9   9  11       66.52      104.47     51.57 o 
  10   9  11       50.87       65.99     69.70 o 
 -10  10  11      334.54      352.27     71.53 o 
  -9  10  11       90.22       95.29     55.74 o 
  -8  10  11      300.89      179.71     82.23 o 
  -7  10  11      100.46      112.27     46.85 o 
  -6  10  11     1034.26     1101.59     57.74 o 
  -5  10  11      164.78      154.06     44.99 o 
  -4  10  11       65.98       67.65     38.88 o 
  -3  10  11      227.86      220.47     42.07 o 
  -2  10  11        1.83       22.53     27.46 o 
  -1  10  11      205.11      202.81     25.44 o 
   0  10  11     1290.21     1200.35     33.73 o 
   1  10  11       27.29       30.06     23.96 o 
   2  10  11     1929.43     1791.32     40.16 o 
   3  10  11     4088.11     3804.82     62.25 o 
   4  10  11     2100.10     2016.98     51.39 o 
   5  10  11      939.78      808.49     48.67 o 
   6  10  11      447.28      454.26     48.07 o 
   7  10  11      826.92      788.23     55.81 o 
   8  10  11      658.44      589.63     56.40 o 
   9  10  11       76.62       73.85     50.99 o 
 -10  11  11       53.48       71.89     64.10 o 
  -9  11  11       13.06      -13.45     56.46 o 
  -8  11  11       30.18       -3.90     50.98 o 
  -7  11  11      321.69      320.31     50.25 o 
  -6  11  11       96.77       66.18     46.01 o 
  -5  11  11      503.66      661.73     52.86 o 
  -4  11  11       49.55       -3.28     38.63 o 
  -3  11  11      173.10      156.42     76.57 o 
  -2  11  11      340.14      307.46     42.62 o 
  -1  11  11     3002.89     2988.70     52.86 o 
   0  11  11     1736.59     1636.69     39.43 o 
   1  11  11     1122.19     1043.82     39.86 o 
   2  11  11     1031.31      935.80     32.46 o 
   3  11  11     1558.50     1444.72     44.07 o 
   4  11  11       18.45       -0.65     28.25 o 
   5  11  11      503.56      491.13     36.29 o 
   6  11  11       14.06       -2.42     43.78 o 
   7  11  11       14.07       17.34     56.13 o 
   8  11  11      475.69      440.31     99.50 o 
   9  11  11      566.95      586.17     61.19 o 
  -9  12  11       23.14       97.55     92.11 o 
  -8  12  11       37.78       82.01     53.43 o 
  -7  12  11       33.52       36.98     49.86 o 
  -6  12  11     1352.02     1413.14     66.27 o 
  -5  12  11      997.99      977.03     63.70 o 
  -4  12  11       12.34       20.93     41.33 o 
  -3  12  11      269.65      258.31     74.44 o 
  -2  12  11     1065.52     1013.75     52.94 o 
  -1  12  11       52.82       73.63     25.38 o 
   0  12  11      919.34      830.70     32.50 o 
   1  12  11       38.81       22.35     25.20 o 
   2  12  11       29.23       35.44     25.55 o 
   3  12  11     1046.23      926.98     39.41 o 
   4  12  11     1756.21     1650.05     49.51 o 
   5  12  11       10.60      -22.02     32.21 o 
   6  12  11      281.07      328.67     67.22 o 
   7  12  11      174.86      119.09     49.68 o 
   8  12  11       73.46      112.67     52.88 o 
   9  12  11       20.63       44.75     55.93 o 
  -9  13  11      256.61      305.08     64.96 o 
  -8  13  11       20.17       53.64     56.02 o 
  -7  13  11      511.54      571.12     67.70 o 
  -6  13  11      204.66      203.78     84.28 o 
  -5  13  11     1783.79     1800.67    111.77 o 
  -4  13  11      124.99      136.01     45.50 o 
  -3  13  11      778.19      762.93     51.84 o 
  -2  13  11      251.80      252.94     41.59 o 
  -1  13  11        9.84      -21.31     31.08 o 
   0  13  11      414.09      415.28     35.33 o 
   1  13  11     1597.28     1601.28     42.21 o 
   2  13  11        3.58        6.05     30.65 o 
   3  13  11       45.22       48.40     31.42 o 
   4  13  11       22.30       10.62     31.06 o 
   5  13  11      487.16      580.11     39.75 o 
   6  13  11      478.03      472.98     54.11 o 
   7  13  11      532.44      547.34     57.22 o 
   8  13  11        5.61       28.64     54.92 o 
  -8  14  11      730.50      778.20     69.76 o 
  -7  14  11      307.50      353.31    117.91 o 
  -6  14  11       45.80       65.17     51.72 o 
  -5  14  11      532.03      540.34     56.86 o 
  -4  14  11     1294.88     1422.11     66.13 o 
  -3  14  11      470.51      467.32     49.05 o 
  -2  14  11      150.48      110.28     41.18 o 
  -1  14  11        0.12        2.05     33.14 o 
   0  14  11       54.78       79.56     36.12 o 
   1  14  11      750.26      722.89     65.52 o 
   2  14  11     1957.26     2032.69     57.04 o 
   3  14  11      961.41      891.13     43.30 o 
   4  14  11        3.29       18.92     33.10 o 
   5  14  11     1433.26     1348.40     51.41 o 
   6  14  11     1307.35     1297.65     52.22 o 
   7  14  11        2.55      -11.22     53.34 o 
   8  14  11       18.96       36.84     56.64 o 
  -7  15  11      277.13      236.36     60.95 o 
  -6  15  11       76.38       39.64     55.58 o 
  -5  15  11       77.05       58.58     52.51 o 
  -4  15  11      118.70       81.12     54.17 o 
  -3  15  11      940.53      973.53     58.28 o 
  -2  15  11      278.10      339.89     72.44 o 
  -1  15  11        1.05      -34.23     34.23 o 
   0  15  11      443.57      405.36     39.20 o 
   1  15  11     1144.74     1157.32     48.90 o 
   2  15  11       19.16       51.06     37.59 o 
   3  15  11       20.33       29.65     35.40 o 
   4  15  11       79.15      101.80     77.53 o 
   5  15  11      218.52      257.15     38.96 o 
   6  15  11      226.91      162.48     60.43 o 
   7  15  11      540.42      455.77     62.48 o 
  -7  16  11      133.14      259.77     67.42 o 
  -6  16  11       58.99       61.49     57.78 o 
  -5  16  11      172.60      135.62     91.63 o 
  -4  16  11       91.41       88.49     50.31 o 
  -3  16  11        3.53      -12.07     74.49 o 
  -2  16  11      128.56      107.81     47.19 o 
  -1  16  11        1.67      -24.11     43.04 o 
   0  16  11       63.47       70.91     79.84 o 
   1  16  11      166.17      210.27     49.29 o 
   2  16  11      130.94      181.68     40.83 o 
   3  16  11        0.11       57.77     40.75 o 
   4  16  11       32.82       56.45     37.71 o 
   5  16  11       56.42       58.64     40.94 o 
   6  16  11       56.75      128.10     41.38 o 
  -6  17  11       54.68      154.10     66.96 o 
  -5  17  11        5.57      -27.14     58.18 o 
  -4  17  11       86.23       12.76     52.96 o 
  -3  17  11       61.81      119.30     57.95 o 
  -2  17  11       53.01       50.95     49.72 o 
  -1  17  11      228.13      285.24     71.79 o 
   0  17  11       18.08        7.73     49.35 o 
   1  17  11       20.45       46.32     50.99 o 
   2  17  11      180.64      232.51     43.67 o 
   3  17  11      393.71      520.99     45.11 o 
   4  17  11       21.42        8.50     41.10 o 
   5  17  11        9.73       40.38     43.91 o 
  -5  18  11      137.01       66.34     87.71 o 
  -4  18  11        6.67      -30.89     55.99 o 
  -3  18  11       29.93       89.37     55.55 o 
  -2  18  11        7.74       82.80     53.54 o 
  -1  18  11        0.13       56.04     73.79 o 
   0  18  11        3.67      -70.92     70.92 o 
   1  18  11       47.19      -52.43     52.43 o 
   2  18  11       90.95      162.44     56.50 o 
   3  18  11      531.70      519.29     60.56 o 
   4  18  11       43.99      114.34     46.64 o 
  -3  19  11       53.21       -0.04     58.11 o 
  -2  19  11       58.58      162.03     81.71 o 
  -1  19  11        2.19      234.60     81.36 o 
   0  19  11      111.10      -17.14     78.84 o 
   1  19  11      156.28      133.22     77.10 o 
   2  19  11       71.05      105.00     58.96 o 
   3  19  11        2.51      -34.87     57.85 o 
 -11   0  12      971.53      991.99    102.16 o 
 -10   0  12      381.87      355.20     74.05 o 
  -9   0  12     2096.19     2029.67    103.46 o 
  -8   0  12     1517.91     1542.34     59.06 o 
  -7   0  12        3.70       49.08     37.10 o 
  -6   0  12      270.51      309.83     35.92 o 
  -5   0  12       10.02      -29.10     29.10 o 
  -4   0  12     2077.49     2123.93    144.49 o 
  -3   0  12      182.89      140.01     29.31 o 
  -2   0  12    11924.76    11654.25    288.33 o 
  -1   0  12      638.49      692.68     31.72 o 
   0   0  12      552.76      643.15     29.39 o 
   1   0  12     2124.23     1975.86     44.58 o 
   2   0  12    10586.09    10324.57    223.55 o 
   3   0  12     4018.36     3654.33     78.07 o 
   4   0  12      356.81      315.78     47.25 o 
   5   0  12     2157.17     2078.84     58.09 o 
   6   0  12     4786.16     4503.94     95.66 o 
   7   0  12      216.09      252.80     36.94 o 
   8   0  12       79.20      104.52     62.22 o 
   9   0  12       84.88       20.62     57.78 o 
 -11   1  12      303.29      402.47     59.92 o 
 -10   1  12       14.79       54.94     46.93 o 
  -9   1  12        1.08      -10.74     35.22 o 
  -8   1  12      494.47      456.41     36.84 o 
  -7   1  12     3601.15     3293.15     56.90 o 
  -6   1  12      465.59      447.59     27.76 o 
  -5   1  12     1372.43     1383.21     34.78 o 
  -4   1  12      575.56      563.33     25.22 o 
  -3   1  12     5569.18     5657.93     73.67 o 
  -2   1  12      684.29      719.04     31.31 o 
  -1   1  12      663.25      619.04     21.30 o 
   0   1  12     1137.80     1247.56     25.99 o 
   1   1  12     8633.91     7867.29     94.26 o 
   2   1  12      215.01      179.42     23.44 o 
   3   1  12     2438.88     2504.13     43.65 o 
   4   1  12       86.76       56.01     19.82 o 
   5   1  12      355.48      361.24     25.57 o 
   6   1  12     2644.68     2550.15     59.22 o 
   7   1  12     2271.14     2278.67     46.44 o 
   8   1  12      681.17      592.28     36.64 o 
   9   1  12       43.38       12.83     40.95 o 
 -11   2  12      160.67      203.03     55.17 o 
 -10   2  12       68.12      208.62     49.80 o 
  -9   2  12       63.09       36.69     35.73 o 
  -8   2  12       44.17       37.54     33.31 o 
  -7   2  12       20.74       32.41     26.47 o 
  -6   2  12     2079.97     2113.96     43.34 o 
  -5   2  12      444.88      460.54     25.58 o 
  -4   2  12      817.40      917.89     34.55 o 
  -3   2  12      250.91      194.03     20.91 o 
  -2   2  12     2059.48     1974.08     35.96 o 
  -1   2  12      831.51      819.79     28.18 o 
   0   2  12     5924.26     6577.94     79.41 o 
   1   2  12     2285.60     2510.21     40.69 o 
   2   2  12      662.59      461.72     20.02 o 
   3   2  12       14.95       23.55     19.90 o 
   4   2  12      522.55      579.43     34.67 o 
   5   2  12      192.51      180.72     22.77 o 
   6   2  12       59.53       65.49     23.59 o 
   7   2  12       85.55      184.06     29.29 o 
   8   2  12      301.30      351.55     34.06 o 
   9   2  12      125.52       99.85     59.04 o 
  10   2  12      200.60      183.61     52.09 o 
 -11   3  12        0.71       51.29     52.34 o 
 -10   3  12       26.39       79.98     40.20 o 
  -9   3  12       87.97      158.01     37.39 o 
  -8   3  12       63.78       87.52     32.99 o 
  -7   3  12       17.26       -1.60     29.73 o 
  -6   3  12      292.65      335.02     26.55 o 
  -5   3  12     1201.57     1137.67     32.46 o 
  -4   3  12        4.00       -5.22     20.60 o 
  -3   3  12      635.13      635.48     25.40 o 
  -2   3  12      948.40      958.79     26.87 o 
  -1   3  12     1938.11     1781.14     34.82 o 
   0   3  12     2913.67     2752.07     44.22 o 
   1   3  12      716.28      731.95     24.40 o 
   2   3  12      339.76      240.41     29.09 o 
   3   3  12      331.78      339.99     19.66 o 
   4   3  12       16.39       36.58     20.59 o 
   5   3  12      711.23      718.72     27.89 o 
   6   3  12       63.87       42.57     27.69 o 
   7   3  12       58.28       79.34     29.83 o 
   8   3  12     1833.69     1670.45    181.34 o 
   9   3  12      244.97      273.64     78.84 o 
  10   3  12        0.15       29.90     50.00 o 
  11   3  12        0.31      -77.36     77.36 o 
 -11   4  12      343.06      373.05     57.81 o 
 -10   4  12      448.72      564.99     89.32 o 
  -9   4  12     1411.58     1236.08     49.83 o 
  -8   4  12      429.12      512.58     37.91 o 
  -7   4  12      177.21      145.13     30.89 o 
  -6   4  12     1020.68     1108.83     43.94 o 
  -5   4  12      417.66      385.98     30.65 o 
  -4   4  12        0.78        3.65     25.10 o 
  -3   4  12      302.11      258.38     35.90 o 
  -2   4  12       26.58       53.34     23.21 o 
  -1   4  12      823.93      783.02     36.58 o 
   0   4  12      199.01      152.34     16.07 o 
   1   4  12       14.20      -12.44     18.90 o 
   2   4  12     1835.55     2078.98     38.12 o 
   3   4  12     4114.62     3811.80     49.58 o 
   4   4  12      379.54      396.54     24.10 o 
   5   4  12      937.19      924.64     55.40 o 
   6   4  12      197.99      206.03     28.63 o 
   7   4  12        3.54      -18.38     30.34 o 
   8   4  12      248.60      208.12     55.82 o 
   9   4  12       27.85        6.29     44.08 o 
  10   4  12       15.66       13.10     51.96 o 
 -11   5  12       19.64       -4.97     45.56 o 
 -10   5  12       28.17       37.73     39.94 o 
  -9   5  12       16.52       16.93     36.92 o 
  -8   5  12      289.94      285.69     44.52 o 
  -7   5  12      155.05      178.51     39.62 o 
  -6   5  12      772.41      764.07     45.88 o 
  -5   5  12      726.16      786.70     94.16 o 
  -4   5  12       93.73       98.40     26.12 o 
  -3   5  12     1229.55     1149.16     39.38 o 
  -2   5  12      309.62      300.71     31.83 o 
  -1   5  12      268.29      340.45     57.95 o 
   0   5  12     2397.61     2374.51     42.18 o 
   1   5  12     1987.27     2053.63     38.41 o 
   2   5  12      242.86      191.56     20.91 o 
   3   5  12      200.56      201.64     37.43 o 
   4   5  12        7.79       10.81     22.60 o 
   5   5  12      404.56      378.19     30.68 o 
   6   5  12      348.91      305.00     30.97 o 
   7   5  12      737.11      862.24     48.35 o 
   8   5  12      227.42      260.10     43.45 o 
   9   5  12        3.47        2.29     50.77 o 
  10   5  12       11.74      -12.98     52.96 o 
 -11   6  12       15.55       51.35     46.60 o 
 -10   6  12       19.56        2.58     40.85 o 
  -9   6  12       21.68       -0.42     44.79 o 
  -8   6  12      230.30      231.44     43.75 o 
  -7   6  12       26.98       46.80     38.29 o 
  -6   6  12      465.79      452.87     59.08 o 
  -5   6  12        1.04       24.25     35.19 o 
  -4   6  12      637.48      633.16     32.47 o 
  -3   6  12      737.96      647.25     32.03 o 
  -2   6  12      421.32      474.03     28.52 o 
  -1   6  12       58.48      102.85     25.15 o 
   0   6  12      683.99      610.11     25.95 o 
   1   6  12      387.96      357.71     23.85 o 
   2   6  12       93.67       97.01     21.29 o 
   3   6  12      363.91      383.07     23.79 o 
   4   6  12      130.76      103.46     22.67 o 
   5   6  12      158.83      144.38     28.70 o 
   6   6  12        1.81      -35.75     35.75 o 
   7   6  12       76.47        6.02     37.83 o 
   8   6  12      785.07      667.72     51.59 o 
   9   6  12       34.60       13.18     49.01 o 
  10   6  12       58.74      230.68     73.36 o 
 -11   7  12       35.92       83.76     50.02 o 
 -10   7  12       17.20       53.07     54.06 o 
  -9   7  12      676.27      753.67     59.93 o 
  -8   7  12      166.61      141.51     46.96 o 
  -7   7  12       50.69       13.05     41.98 o 
  -6   7  12      230.23      238.26     41.16 o 
  -5   7  12      743.84      682.98     46.36 o 
  -4   7  12     1454.87     1437.22     41.87 o 
  -3   7  12       20.99       12.09     42.41 o 
  -2   7  12      189.94      176.48     26.21 o 
  -1   7  12     3408.91     3508.54     94.19 o 
   0   7  12      572.17      586.10     32.53 o 
   1   7  12      445.57      430.40     24.44 o 
   2   7  12     1205.82     1117.17     31.19 o 
   3   7  12      229.08      291.08     34.67 o 
   4   7  12     1609.48     1535.57     36.34 o 
   5   7  12      876.30      880.35     42.72 o 
   6   7  12      214.47      295.65     49.95 o 
   7   7  12        2.64      -39.21     39.21 o 
   8   7  12     1073.04      990.82     58.88 o 
   9   7  12      435.72      496.62     87.19 o 
  10   7  12       56.15      227.96     57.64 o 
 -10   8  12     1421.34     1288.93     74.15 o 
  -9   8  12     2171.20     2002.03     79.52 o 
  -8   8  12       13.62      -45.63     45.63 o 
  -7   8  12      680.70      624.90     50.93 o 
  -6   8  12     1223.93     1286.86     72.22 o 
  -5   8  12     2384.05     2455.31     71.81 o 
  -4   8  12     2540.62     2557.57     72.44 o 
  -3   8  12       61.41       19.64     28.06 o 
  -2   8  12        1.94      -11.25     26.20 o 
  -1   8  12     3541.09     3529.83     64.24 o 
   0   8  12     3740.20     3428.91     66.32 o 
   1   8  12     1120.13     1127.63     57.75 o 
   2   8  12       54.22       32.16     21.80 o 
   3   8  12     3622.31     3583.27     57.43 o 
   4   8  12      622.87      554.62     28.27 o 
   5   8  12       18.34       92.93     48.98 o 
   6   8  12      681.48      712.56     47.60 o 
   7   8  12      141.25      213.81     44.11 o 
   8   8  12      329.01      410.05     51.16 o 
   9   8  12      615.40      556.96    140.66 o 
  10   8  12      654.52      592.64     63.94 o 
 -10   9  12       66.85      103.70     60.44 o 
  -9   9  12       95.81      124.08     61.09 o 
  -8   9  12      282.89      223.70     49.93 o 
  -7   9  12      290.07      277.44     61.17 o 
  -6   9  12      820.00      801.44     53.17 o 
  -5   9  12     5822.56     5762.95    121.84 o 
  -4   9  12     1659.65     1665.28     62.97 o 
  -3   9  12       54.97       41.02     29.46 o 
  -2   9  12      817.91      793.09     35.27 o 
  -1   9  12     2158.79     2099.63     49.32 o 
   0   9  12       25.01       11.70     22.13 o 
   1   9  12      725.47      625.29     28.12 o 
   2   9  12      180.26      186.13     24.16 o 
   3   9  12      147.90      168.07     24.13 o 
   4   9  12     1036.50     1064.08     33.74 o 
   5   9  12     1822.40     1771.09     49.61 o 
   6   9  12       14.77       -3.22     39.72 o 
   7   9  12        8.80       17.34     44.00 o 
   8   9  12      845.56      875.76     60.72 o 
   9   9  12      809.00      963.99     67.87 o 
 -10  10  12       72.69      103.72     61.87 o 
  -9  10  12       19.86       24.71     87.84 o 
  -8  10  12      189.43      189.93     51.74 o 
  -7  10  12       23.98      -57.69     81.88 o 
  -6  10  12      812.19      864.02     54.92 o 
  -5  10  12        4.85      -14.33     41.77 o 
  -4  10  12     1577.66     1490.83     60.20 o 
  -3  10  12        6.05      -18.20     37.74 o 
  -2  10  12      496.45      403.15     41.80 o 
  -1  10  12       17.67       28.16     25.47 o 
   0  10  12     1895.99     1800.24     40.89 o 
   1  10  12       39.52       64.21     24.81 o 
   2  10  12      360.87      373.26     26.84 o 
   3  10  12      587.39      641.42     39.38 o 
   4  10  12     2003.92     1921.98     64.80 o 
   5  10  12       42.43       54.74     30.05 o 
   6  10  12      549.67      570.54     51.29 o 
   7  10  12      108.00       61.57     47.05 o 
   8  10  12       42.15       90.55    105.90 o 
   9  10  12      129.86      114.31     55.78 o 
  -9  11  12       26.73      -32.93     67.61 o 
  -8  11  12       45.92      107.78     53.45 o 
  -7  11  12      344.21      435.02     52.82 o 
  -6  11  12      109.34       42.36     50.56 o 
  -5  11  12     1464.08     1387.78    149.67 o 
  -4  11  12      208.17      133.10     43.19 o 
  -3  11  12      740.80      732.00     58.95 o 
  -2  11  12       32.26       59.44     50.69 o 
  -1  11  12      741.59      656.47     35.04 o 
   0  11  12       19.30      -11.37     24.84 o 
   1  11  12       74.74       69.47     27.73 o 
   2  11  12       43.78       38.04     25.12 o 
   3  11  12      189.92      279.21     34.84 o 
   4  11  12      108.71      185.48     29.97 o 
   5  11  12      636.27      627.95     38.12 o 
   6  11  12      358.46      326.60     67.74 o 
   7  11  12      489.62      579.71     65.83 o 
   8  11  12        2.54      -21.00     51.92 o 
   9  11  12        0.05      -17.02     55.91 o 
  -9  12  12      132.61      143.80     60.08 o 
  -8  12  12      292.69      433.06     60.30 o 
  -7  12  12       25.65      101.50     55.56 o 
  -6  12  12       59.91       84.56     48.04 o 
  -5  12  12      528.27      548.19     63.78 o 
  -4  12  12       60.54       27.10     42.82 o 
  -3  12  12        6.52       16.96     41.20 o 
  -2  12  12      281.69      310.70     44.94 o 
  -1  12  12        1.43       14.14     26.76 o 
   0  12  12      139.12      138.83     26.73 o 
   1  12  12       84.66       81.45     26.59 o 
   2  12  12      367.69      376.05     28.62 o 
   3  12  12      716.22      686.90     37.18 o 
   4  12  12       39.75       49.38     31.15 o 
   5  12  12      698.41      738.30     40.85 o 
   6  12  12      325.26      380.78     51.74 o 
   7  12  12        2.60      -23.07     50.68 o 
   8  12  12        2.70       58.65     55.04 o 
  -8  13  12      122.89      155.83     58.50 o 
  -7  13  12      229.66      252.23     56.89 o 
  -6  13  12       13.85      -45.22     49.06 o 
  -5  13  12      313.20      352.70     50.65 o 
  -4  13  12       52.46       -6.52     43.71 o 
  -3  13  12      531.04      569.85     76.01 o 
  -2  13  12      787.07      778.45     65.96 o 
  -1  13  12     1073.09     1190.25     57.01 o 
   0  13  12      175.92      152.99     27.77 o 
   1  13  12      360.70      371.57     30.90 o 
   2  13  12        7.01       47.20     31.52 o 
   3  13  12      218.58      275.09     34.56 o 
   4  13  12      212.71      201.41     34.78 o 
   5  13  12       53.80       73.25     34.08 o 
   6  13  12       67.70       15.11     49.98 o 
   7  13  12      232.54      164.50     53.95 o 
   8  13  12       28.44       -9.37     56.70 o 
  -8  14  12        2.95      -24.85     61.30 o 
  -7  14  12       71.96      101.03     56.44 o 
  -6  14  12        0.52        9.42     57.26 o 
  -5  14  12       15.21       44.00     51.17 o 
  -4  14  12        6.10      -44.95     44.95 o 
  -3  14  12       15.44      -12.70     44.82 o 
  -2  14  12        4.81      -19.56     41.47 o 
  -1  14  12      325.58      346.02     44.51 o 
   0  14  12      440.56      457.88     32.69 o 
   1  14  12      188.06      252.10     38.27 o 
   2  14  12        3.94       48.37     34.92 o 
   3  14  12       71.81      131.78     36.27 o 
   4  14  12      327.95      275.03     37.89 o 
   5  14  12        3.44       37.96     35.65 o 
   6  14  12        1.74       45.44     56.59 o 
   7  14  12       23.56      -11.91     54.80 o 
  -7  15  12       65.17       96.42     59.54 o 
  -6  15  12       86.57       77.48     57.06 o 
  -5  15  12       50.01        4.02     51.30 o 
  -4  15  12        6.30       65.80     51.44 o 
  -3  15  12      541.60      544.10     54.24 o 
  -2  15  12       78.15       90.60     46.51 o 
  -1  15  12      116.43      135.84     44.14 o 
   0  15  12      190.26      202.10     38.49 o 
   1  15  12      824.53      897.48     46.45 o 
   2  15  12        8.82      -14.54     41.98 o 
   3  15  12       87.39      153.02     46.32 o 
   4  15  12        0.07       11.08     41.44 o 
   5  15  12        0.18        0.88     37.67 o 
   6  15  12      253.17      319.42     42.66 o 
   7  15  12      278.91      247.61     62.73 o 
  -6  16  12       56.22      100.35     60.74 o 
  -5  16  12      155.12      324.11    225.77 o 
  -4  16  12      124.80      184.83     53.86 o 
  -3  16  12       44.91       28.46     48.96 o 
  -2  16  12      414.94      435.45     62.00 o 
  -1  16  12      158.86      160.33     47.23 o 
   0  16  12        3.62      -42.28     46.64 o 
   1  16  12      717.40      795.62    100.29 o 
   2  16  12     1038.14     1117.89     52.86 o 
   3  16  12      757.53      753.65     48.49 o 
   4  16  12        6.39        6.71     39.61 o 
   5  16  12      369.23      419.22     44.00 o 
   6  16  12      310.64      366.12     45.73 o 
  -5  17  12      182.31      156.21     90.80 o 
  -4  17  12      220.76      293.45     57.25 o 
  -3  17  12      903.95     1029.71     97.63 o 
  -2  17  12      120.69      128.77     52.13 o 
  -1  17  12       21.35       73.44     67.44 o 
   0  17  12       29.36       32.79     52.17 o 
   1  17  12      418.85      456.93     84.54 o 
   2  17  12        0.64      -26.48     43.01 o 
   3  17  12      546.89      612.54     49.07 o 
   4  17  12       31.58       32.82     57.37 o 
   5  17  12       11.67       22.15     44.51 o 
  -4  18  12      110.63       92.77     59.59 o 
  -3  18  12       24.49       23.55     56.02 o 
  -2  18  12      408.44      473.06     97.98 o 
  -1  18  12        9.91        3.65     73.79 o 
   0  18  12       65.84      190.38     55.82 o 
   1  18  12       12.19       18.19     54.71 o 
   2  18  12      376.77      459.06     73.92 o 
   3  18  12       93.81      209.43     48.56 o 
   4  18  12        5.79       56.38     41.85 o 
  -2  19  12       29.19       44.47     82.14 o 
  -1  19  12      310.16      295.68     86.58 o 
   0  19  12        0.79      -81.88     81.88 o 
   1  19  12       48.43       13.31     78.23 o 
   2  19  12       74.61       68.53     60.38 o 
 -11   1  13      137.69      147.75     58.20 o 
 -10   1  13       75.03       24.75     48.24 o 
  -9   1  13       86.09       45.33     36.87 o 
  -8   1  13      151.69      169.11     34.59 o 
  -7   1  13       39.85       56.27     28.69 o 
  -6   1  13     1113.87     1057.10     37.15 o 
  -5   1  13       28.99       29.89     23.33 o 
  -4   1  13      344.94      339.41     23.92 o 
  -3   1  13       28.30       26.74     21.16 o 
  -2   1  13      401.60      319.35     22.02 o 
  -1   1  13      490.20      554.56     22.62 o 
   0   1  13      179.81      190.03     17.90 o 
   1   1  13      527.89      515.19     23.83 o 
   2   1  13     1759.87     1814.82     37.67 o 
   3   1  13     2029.28     2087.92     41.08 o 
   4   1  13      480.97      427.49     25.07 o 
   5   1  13       11.33       15.55     21.77 o 
   6   1  13     1092.60     1046.71     33.55 o 
   7   1  13      706.61      701.34     31.73 o 
   8   1  13      434.56      386.38     35.65 o 
   9   1  13      194.06      126.43     45.04 o 
 -11   2  13      109.73      158.14     56.37 o 
 -10   2  13       16.72      -35.30     47.52 o 
  -9   2  13      139.75      150.51     38.37 o 
  -8   2  13      239.42      272.67     35.73 o 
  -7   2  13      107.78      113.86     27.44 o 
  -6   2  13      245.69      216.17     26.90 o 
  -5   2  13       10.11       -9.04     22.26 o 
  -4   2  13      110.27      136.79     22.44 o 
  -3   2  13     1447.37     1282.41     31.84 o 
  -2   2  13     9750.97     9843.61    116.32 o 
  -1   2  13     1290.53     1292.46     31.68 o 
   0   2  13      939.78     1027.26     31.19 o 
   1   2  13     3350.11     3164.96     51.77 o 
   2   2  13     7807.67     7518.90    117.91 o 
   3   2  13      533.88      502.88     26.29 o 
   4   2  13      572.71      635.17     27.13 o 
   5   2  13       36.97       34.13     21.98 o 
   6   2  13      103.94       71.02     24.78 o 
   7   2  13     1402.95     1357.20     44.50 o 
   8   2  13     1973.88     2022.84     82.50 o 
   9   2  13      151.64      155.20     43.89 o 
  10   2  13       74.06       65.14     52.46 o 
 -11   3  13      770.58      702.73    119.82 o 
 -10   3  13      338.05      349.06     44.70 o 
  -9   3  13       14.47       -4.93     37.04 o 
  -8   3  13      169.11      141.03     36.55 o 
  -7   3  13     1075.94     1078.96     43.40 o 
  -6   3  13      749.55      788.43     32.66 o 
  -5   3  13      737.81      705.23     34.24 o 
  -4   3  13       14.93       40.81     21.74 o 
  -3   3  13     5335.66     5451.74     81.02 o 
  -2   3  13      102.21       62.61     19.79 o 
  -1   3  13     4151.71     3899.97     54.76 o 
   0   3  13      639.22      660.58     29.21 o 
   1   3  13     1243.40     1241.65     30.18 o 
   2   3  13     1937.73     1918.84     36.70 o 
   3   3  13     6383.68     6445.08     84.83 o 
   4   3  13      176.80      178.72     23.34 o 
   5   3  13      250.55      246.89     29.10 o 
   6   3  13      519.74      624.82     34.51 o 
   7   3  13      989.94     1024.77     41.34 o 
   8   3  13        5.91       56.16     41.22 o 
   9   3  13      140.17      123.96     45.87 o 
  10   3  13      174.18      190.79     53.37 o 
 -11   4  13       52.19       12.81     54.64 o 
 -10   4  13      327.46      295.86     43.91 o 
  -9   4  13       19.67       50.88     37.85 o 
  -8   4  13      293.19      276.38     37.13 o 
  -7   4  13      124.83      150.59     33.26 o 
  -6   4  13     1295.82     1215.82     36.66 o 
  -5   4  13       79.91       73.28     30.07 o 
  -4   4  13     1195.91     1102.11     51.45 o 
  -3   4  13      333.19      368.04     29.06 o 
  -2   4  13     4907.85     4866.39     86.55 o 
  -1   4  13      231.27      239.87     28.12 o 
   0   4  13     2111.45     2108.02     40.21 o 
   1   4  13      145.35      183.08     21.43 o 
   2   4  13     1868.98     1738.95     58.42 o 
   3   4  13       83.85      100.69     23.15 o 
   4   4  13      806.49      806.60     34.56 o 
   5   4  13      220.24      245.77     38.03 o 
   6   4  13      376.67      335.31     31.36 o 
   7   4  13      254.36      240.59     31.98 o 
   8   4  13      112.21      112.59     60.56 o 
   9   4  13      213.34      225.69     50.12 o 
  10   4  13      247.72      208.43     56.43 o 
 -11   5  13       21.29       50.48     74.14 o 
 -10   5  13        9.88       63.07     42.81 o 
  -9   5  13     1982.57     2040.80     76.89 o 
  -8   5  13      527.83      470.49     39.64 o 
  -7   5  13      294.22      310.09     44.13 o 
  -6   5  13      269.76      304.86     41.95 o 
  -5   5  13      480.01      461.15     34.63 o 
  -4   5  13       56.13       35.25     27.56 o 
  -3   5  13     1917.51     2035.79     47.10 o 
  -2   5  13        2.24      -10.38     25.00 o 
  -1   5  13     3274.66     3023.19     91.69 o 
   0   5  13        0.96      -18.12     20.94 o 
   1   5  13     1275.08     1105.01     30.56 o 
   2   5  13        0.12        0.50     20.65 o 
   3   5  13      772.64      752.95     26.88 o 
   4   5  13      211.66      235.25     28.67 o 
   5   5  13      545.94      463.58     32.99 o 
   6   5  13      284.48      265.47     31.08 o 
   7   5  13        1.99      -19.03     39.26 o 
   8   5  13     1381.88     1241.81     93.63 o 
   9   5  13      842.30      760.05     77.45 o 
  10   5  13      278.96      369.39     58.19 o 
 -11   6  13       85.96      216.78     62.81 o 
 -10   6  13      800.83      957.53    225.69 o 
  -9   6  13      605.52      525.23     65.96 o 
  -8   6  13     1240.81     1290.02     62.05 o 
  -7   6  13      311.42      325.22     45.10 o 
  -6   6  13      278.53      237.93     41.98 o 
  -5   6  13       30.02       66.97     39.44 o 
  -4   6  13     4577.80     4251.00    103.28 o 
  -3   6  13      227.42      248.87     29.42 o 
  -2   6  13       48.98       44.68     31.37 o 
  -1   6  13     5162.65     4852.82     81.17 o 
   0   6  13     6843.17     6876.40     89.83 o 
   1   6  13     2327.96     2040.05     46.79 o 
   2   6  13      360.53      322.30     25.23 o 
   3   6  13     3254.42     3003.33     57.82 o 
   4   6  13     1732.06     1679.05     74.96 o 
   5   6  13      100.98       79.28     29.94 o 
   6   6  13      214.71      208.85     39.53 o 
   7   6  13       10.13        2.97     38.60 o 
   8   6  13      143.20      119.01     45.93 o 
   9   6  13     1187.03     1224.21     65.98 o 
  10   6  13      789.88      779.04     65.22 o 
 -10   7  13       16.75       27.57     43.80 o 
  -9   7  13     1109.61     1099.44     65.06 o 
  -8   7  13      571.26      570.43    102.07 o 
  -7   7  13      374.55      394.12     46.56 o 
  -6   7  13      148.28       83.35     41.88 o 
  -5   7  13     2673.85     2729.87     77.02 o 
  -4   7  13       31.58       -3.43     28.61 o 
  -3   7  13      660.82      698.80     33.78 o 
  -2   7  13      424.31      422.75     30.22 o 
  -1   7  13      247.87      186.13     27.56 o 
   0   7  13       26.18       23.31     21.97 o 
   1   7  13     3266.10     3201.37     53.17 o 
   2   7  13      277.57      319.76     24.55 o 
   3   7  13     1144.52     1137.17     32.90 o 
   4   7  13      357.62      292.51     30.11 o 
   5   7  13     1864.10     1946.96     68.92 o 
   6   7  13      234.74      186.95     53.69 o 
   7   7  13      181.37      196.84     60.17 o 
   8   7  13     1406.67     1404.78     66.70 o 
   9   7  13      393.35      474.01     56.50 o 
  10   7  13        5.15       31.05    105.42 o 
 -10   8  13        9.53       20.58     60.39 o 
  -9   8  13       19.02       29.82     99.24 o 
  -8   8  13       86.65       43.95     48.66 o 
  -7   8  13       55.39       74.41     77.45 o 
  -6   8  13       60.80       91.65     41.65 o 
  -5   8  13      452.20      450.26     46.97 o 
  -4   8  13       24.53      -27.55     40.34 o 
  -3   8  13      294.20      222.32     29.84 o 
  -2   8  13      189.74      221.33     37.84 o 
  -1   8  13      542.04      499.98     32.33 o 
   0   8  13       70.51       96.49     23.36 o 
   1   8  13       93.48       71.89     23.22 o 
   2   8  13      374.12      312.40     25.66 o 
   3   8  13     1890.21     1884.41     41.44 o 
   4   8  13      910.70      949.13     32.62 o 
   5   8  13       63.48       93.84     38.15 o 
   6   8  13       16.69      -18.55     66.18 o 
   7   8  13      298.61      248.24     45.08 o 
   8   8  13      136.87      116.02     48.16 o 
   9   8  13       48.88      103.18     54.16 o 
 -10   9  13       12.25      -56.90     61.83 o 
  -9   9  13      144.71      141.32     76.92 o 
  -8   9  13      223.75      273.94     52.42 o 
  -7   9  13      228.03      183.74     68.70 o 
  -6   9  13      309.78      237.12     45.80 o 
  -5   9  13      760.66      798.88     92.32 o 
  -4   9  13       31.11       -2.84     43.03 o 
  -3   9  13       11.35        3.67     29.86 o 
  -2   9  13       78.29       56.33     33.10 o 
  -1   9  13      237.65      218.88     43.86 o 
   0   9  13      330.91      394.61     27.19 o 
   1   9  13        5.14       -3.84     23.82 o 
   2   9  13       76.83       74.32     24.19 o 
   3   9  13     1351.70     1334.75     36.79 o 
   4   9  13       23.78       80.07     25.67 o 
   5   9  13      784.09      888.65     51.33 o 
   6   9  13      402.45      500.01     62.52 o 
   7   9  13       37.02       69.38     46.18 o 
   8   9  13      210.70      197.31     52.45 o 
   9   9  13       46.59       89.72     56.89 o 
  -9  10  13       56.01      150.32     58.52 o 
  -8  10  13       60.04       10.50     50.47 o 
  -7  10  13      166.08      172.48     59.52 o 
  -6  10  13       17.70       60.94     44.89 o 
  -5  10  13       39.02      -12.60     43.72 o 
  -4  10  13     1095.20     1039.64     56.32 o 
  -3  10  13     2203.31     2032.41     66.56 o 
  -2  10  13     1244.47     1307.94     43.86 o 
  -1  10  13     1314.90     1311.61     42.41 o 
   0  10  13     1443.97     1471.12     57.82 o 
   1  10  13       52.08       17.62     25.24 o 
   2  10  13      114.36      114.01     25.95 o 
   3  10  13     1008.03     1015.00     37.41 o 
   4  10  13      295.94      403.70     33.52 o 
   5  10  13        1.24        8.91     30.23 o 
   6  10  13      256.87      184.39     60.35 o 
   7  10  13      184.23      223.06     49.96 o 
   8  10  13       30.72       22.97     70.48 o 
   9  10  13      217.06      257.73     59.60 o 
  -9  11  13      317.59      313.81     63.31 o 
  -8  11  13      381.66      418.30     58.97 o 
  -7  11  13        3.93       16.78     49.65 o 
  -6  11  13       17.55      -26.67     46.16 o 
  -5  11  13     2390.28     2451.65     79.93 o 
  -4  11  13      133.12      124.06     49.64 o 
  -3  11  13      172.30      192.69     43.48 o 
  -2  11  13       31.25       30.16     39.48 o 
  -1  11  13        1.69       26.47     28.97 o 
   0  11  13      503.79      536.63     30.20 o 
   1  11  13     1053.18     1010.55     35.51 o 
   2  11  13       35.60       12.93     25.27 o 
   3  11  13       94.12       58.33     29.53 o 
   4  11  13      240.78      300.04     33.27 o 
   5  11  13     1955.00     1871.58     54.90 o 
   6  11  13      211.44      290.81     49.93 o 
   7  11  13       33.64      -26.48     49.59 o 
   8  11  13      400.43      333.55     58.70 o 
  -9  12  13       57.50       76.55     60.69 o 
  -8  12  13       88.76       59.51     55.21 o 
  -7  12  13       84.33      115.73     54.13 o 
  -6  12  13      476.09      462.83     55.65 o 
  -5  12  13      470.58      533.06     95.28 o 
  -4  12  13      286.87      242.18     49.21 o 
  -3  12  13       15.28       42.39     44.42 o 
  -2  12  13      679.50      607.04     51.99 o 
  -1  12  13        2.24      -23.29     30.56 o 
   0  12  13       24.49       13.80     26.09 o 
   1  12  13      115.83      108.13     27.77 o 
   2  12  13      389.62      371.91     30.23 o 
   3  12  13        0.75       22.56     30.46 o 
   4  12  13     1841.00     1742.46     52.27 o 
   5  12  13        3.04        9.67     37.92 o 
   6  12  13      258.66      320.98     52.33 o 
   7  12  13      166.96       94.99     53.31 o 
   8  12  13      136.16      213.09     59.21 o 
  -8  13  13       11.08      -10.26     58.14 o 
  -7  13  13      642.64      572.05     86.41 o 
  -6  13  13        2.04       36.10     50.97 o 
  -5  13  13       58.28       55.33     48.47 o 
  -4  13  13        2.20       15.79     47.76 o 
  -3  13  13      287.70      340.08     51.76 o 
  -2  13  13       32.82       88.67     58.30 o 
  -1  13  13     1028.03     1008.52     55.15 o 
   0  13  13       95.49       59.61     27.59 o 
   1  13  13      134.35      128.99     29.26 o 
   2  13  13      172.88      151.13     33.73 o 
   3  13  13     1974.16     1870.80     55.15 o 
   4  13  13      181.77      221.30     35.36 o 
   5  13  13      231.05      175.45     36.50 o 
   6  13  13      540.68      566.03     71.05 o 
   7  13  13      487.19      612.53     79.10 o 
  -7  14  13        1.52      136.07     59.29 o 
  -6  14  13      424.59      395.13     58.85 o 
  -5  14  13      134.17      181.54     53.34 o 
  -4  14  13        0.60       20.99     50.60 o 
  -3  14  13      459.00      445.72     52.36 o 
  -2  14  13      921.43     1060.63     62.74 o 
  -1  14  13      136.82      169.38     63.96 o 
   0  14  13      130.62       59.43     29.67 o 
   1  14  13      962.42      954.47     44.02 o 
   2  14  13     2062.00     2016.32    115.69 o 
   3  14  13       11.93       46.50     36.38 o 
   4  14  13        9.06      -17.86     35.13 o 
   5  14  13      124.67      132.14     38.75 o 
   6  14  13      311.85      340.02     55.20 o 
   7  14  13      251.22      242.18     57.83 o 
  -7  15  13      618.03      636.41     69.22 o 
  -6  15  13      208.51      252.63     94.46 o 
  -5  15  13      149.31       73.47     55.93 o 
  -4  15  13      224.13      260.27     57.42 o 
  -3  15  13      408.98      426.11     53.96 o 
  -2  15  13        0.47       62.34     46.64 o 
  -1  15  13       41.87       79.98     44.98 o 
   0  15  13       12.79       12.08     36.96 o 
   1  15  13      189.50      129.78     37.91 o 
   2  15  13      689.46      663.25     46.06 o 
   3  15  13     1573.18     1593.13    104.35 o 
   4  15  13      253.26      272.86     42.00 o 
   5  15  13       13.60       31.02     40.17 o 
   6  15  13      545.91      625.90     47.94 o 
  -6  16  13       31.18       56.09     62.08 o 
  -5  16  13       39.43      -15.87     80.80 o 
  -4  16  13        4.26       67.16     54.33 o 
  -3  16  13       21.54      -48.63     50.43 o 
  -2  16  13      201.02      188.20     50.72 o 
  -1  16  13       44.35       31.21     47.36 o 
   0  16  13      145.65      166.64     48.61 o 
   1  16  13       29.52      -15.79     47.13 o 
   2  16  13      101.60      145.67     43.55 o 
   3  16  13      282.77      267.70     65.77 o 
   4  16  13      107.21       93.70     42.30 o 
   5  16  13        3.61       61.62     80.98 o 
  -5  17  13      147.03      125.13     64.18 o 
  -4  17  13       27.90       96.46     58.01 o 
  -3  17  13       26.30        6.81     55.35 o 
  -2  17  13       37.92       68.64     51.28 o 
  -1  17  13      225.56      255.39     75.70 o 
   0  17  13        0.13       20.78     50.52 o 
   1  17  13      110.52       36.80     51.68 o 
   2  17  13       37.50       69.31     45.02 o 
   3  17  13      119.82      155.60     59.79 o 
   4  17  13        0.53       24.95     43.58 o 
  -4  18  13        8.11       16.90     61.55 o 
  -3  18  13       42.10      -20.89     58.27 o 
  -2  18  13      113.84      140.63     66.39 o 
  -1  18  13      254.52      213.45     80.75 o 
   0  18  13       43.20       88.32     64.78 o 
   1  18  13        5.88       -3.26     56.11 o 
   2  18  13       54.38       84.92     56.58 o 
   3  18  13        4.89       26.28     48.31 o 
  -1  19  13       52.26      217.63     86.06 o 
   0  19  13      172.19      141.49     87.89 o 
 -11   0  14        2.02        8.70     81.80 o 
 -10   0  14      167.55      314.65     81.53 o 
  -9   0  14       82.21      -24.45     65.78 o 
  -8   0  14       42.84       80.96     46.19 o 
  -7   0  14      299.38      284.16     44.95 o 
  -6   0  14     6487.50     6402.27    126.18 o 
  -5   0  14     1332.74     1221.45     50.82 o 
  -4   0  14      539.28      501.28     43.16 o 
  -3   0  14      363.94      285.36     32.51 o 
  -2   0  14     8826.02     9001.03    179.17 o 
  -1   0  14      179.54       95.98     29.17 o 
   0   0  14        3.71      -34.02     42.03 o 
   1   0  14     1131.57     1134.44     62.91 o 
   2   0  14       53.82       22.13     31.44 o 
   3   0  14      650.34      611.18     40.54 o 
   4   0  14      399.05      378.75     37.81 o 
   5   0  14      200.73      206.19     34.55 o 
   6   0  14      614.47      640.53     42.36 o 
   7   0  14     1212.51     1292.01     54.15 o 
   8   0  14     2261.38     2074.48     94.67 o 
   9   0  14       44.10      118.17     64.83 o 
 -11   1  14      662.22      743.46     70.85 o 
 -10   1  14      331.22      349.87     91.45 o 
  -9   1  14      249.35       99.75     46.14 o 
  -8   1  14      253.71      249.76     36.55 o 
  -7   1  14     1817.35     1695.36     43.96 o 
  -6   1  14       99.95       58.68     27.14 o 
  -5   1  14      105.82      123.23     24.36 o 
  -4   1  14       98.80       72.61     23.04 o 
  -3   1  14     1763.59     1653.71     35.61 o 
  -2   1  14      413.72      391.82     23.49 o 
  -1   1  14     7253.28     7087.60     91.49 o 
   0   1  14      271.25      337.14     25.16 o 
   1   1  14       24.30       35.90     26.07 o 
   2   1  14     1453.95     1440.92     35.18 o 
   3   1  14     3573.65     3501.81     56.79 o 
   4   1  14      126.33       75.00     27.38 o 
   5   1  14      318.27      304.33     43.12 o 
   6   1  14      972.77     1043.78     34.21 o 
   7   1  14      934.19      889.80     67.67 o 
   8   1  14       54.48      137.69     38.71 o 
   9   1  14       68.89       50.12     64.22 o 
 -11   2  14       30.80       70.45     57.28 o 
 -10   2  14      107.62        0.41     50.55 o 
  -9   2  14       10.92       61.29     38.30 o 
  -8   2  14       10.98       -0.68     34.08 o 
  -7   2  14       21.54       45.83     57.44 o 
  -6   2  14     2062.31     1969.85     44.30 o 
  -5   2  14       93.49       49.54     24.74 o 
  -4   2  14      223.07      223.15     28.36 o 
  -3   2  14      493.22      495.80     25.16 o 
  -2   2  14     2856.78     2986.47     48.58 o 
  -1   2  14      433.91      351.97     22.34 o 
   0   2  14      775.21      737.47     30.22 o 
   1   2  14      224.05      242.09     27.22 o 
   2   2  14       63.09       71.11     29.78 o 
   3   2  14      522.00      468.19     27.19 o 
   4   2  14       59.42       62.78     24.35 o 
   5   2  14      357.13      348.81     25.80 o 
   6   2  14      371.32      369.68     48.66 o 
   7   2  14       86.25      158.63     67.38 o 
   8   2  14      461.98      445.19     51.60 o 
   9   2  14       60.74       87.56     47.34 o 
  10   2  14       25.48       97.11     77.97 o 
 -11   3  14       30.02       59.24     56.06 o 
 -10   3  14      139.82      105.48     84.84 o 
  -9   3  14      549.47      571.26     44.73 o 
  -8   3  14       68.54       59.97     37.51 o 
  -7   3  14      206.94      196.80     33.56 o 
  -6   3  14      159.45      172.81     27.09 o 
  -5   3  14     7686.36     7625.56    149.61 o 
  -4   3  14      448.53      457.25     26.52 o 
  -3   3  14       97.12       71.92     22.55 o 
  -2   3  14     1496.64     1595.00     34.82 o 
  -1   3  14      314.64      333.18     27.26 o 
   0   3  14        9.95       68.21     26.80 o 
   1   3  14     1581.52     1707.55     35.39 o 
   2   3  14      129.49       47.51     26.96 o 
   3   3  14     1688.47     1781.42     39.54 o 
   4   3  14       51.12       33.45     24.89 o 
   5   3  14     1694.77     1778.76     47.45 o 
   6   3  14      207.90      204.57     31.32 o 
   7   3  14       23.03        0.00     31.16 o 
   8   3  14       20.06       61.98     43.01 o 
   9   3  14       77.98      105.77     46.00 o 
  10   3  14       39.78       53.40     55.89 o 
 -11   4  14        1.33       19.88     57.06 o 
 -10   4  14       19.60       46.55     43.63 o 
  -9   4  14       83.97       73.04     39.90 o 
  -8   4  14      422.45      460.96     54.32 o 
  -7   4  14      300.12      279.46     35.60 o 
  -6   4  14      365.45      378.01     29.53 o 
  -5   4  14     1332.63     1255.43     36.62 o 
  -4   4  14      614.33      568.24     28.08 o 
  -3   4  14     1131.87     1128.09     31.89 o 
  -2   4  14      355.20      345.68     23.93 o 
  -1   4  14       21.32       36.94     40.07 o 
   0   4  14     1734.46     1641.20     41.05 o 
   1   4  14      448.63      387.05     23.70 o 
   2   4  14      182.99      160.15     35.18 o 
   3   4  14       16.13       10.44     27.24 o 
   4   4  14        2.60      -10.59     28.56 o 
   5   4  14      246.58      264.08     39.06 o 
   6   4  14      417.93      474.14     34.16 o 
   7   4  14      484.14      498.19     86.82 o 
   8   4  14      917.70      860.08     74.05 o 
   9   4  14      445.27      495.50     53.57 o 
  10   4  14       66.13       56.19     57.97 o 
 -10   5  14      408.39      406.23     48.37 o 
  -9   5  14      277.20      381.79     54.90 o 
  -8   5  14      310.12      301.96     39.08 o 
  -7   5  14      267.42      307.48     49.11 o 
  -6   5  14      702.40      612.02     38.25 o 
  -5   5  14      652.01      640.16     37.81 o 
  -4   5  14      121.25      137.47     30.00 o 
  -3   5  14       24.77      -17.32     28.07 o 
  -2   5  14      715.78      703.95     33.59 o 
  -1   5  14      426.43      411.03     39.35 o 
   0   5  14       14.63        3.51     22.26 o 
   1   5  14      155.48      227.51     23.13 o 
   2   5  14      330.60      272.65     24.09 o 
   3   5  14     1804.39     1821.56     47.80 o 
   4   5  14        8.42       56.65     28.23 o 
   5   5  14      110.17       95.78     29.98 o 
   6   5  14       50.15       31.56     31.13 o 
   7   5  14       32.50       13.04     41.00 o 
   8   5  14        7.52      -15.94     60.39 o 
   9   5  14       56.02       31.89     48.94 o 
  10   5  14       42.39       87.22     59.07 o 
 -10   6  14       10.51       56.27     45.16 o 
  -9   6  14       52.13      144.42     85.54 o 
  -8   6  14      609.68      618.46     55.45 o 
  -7   6  14       11.54       -0.91     46.15 o 
  -6   6  14       62.17       64.83     42.03 o 
  -5   6  14      675.66      634.75     47.22 o 
  -4   6  14      369.12      344.78     46.70 o 
  -3   6  14        0.56      -25.06     47.82 o 
  -2   6  14      497.34      474.04     41.56 o 
  -1   6  14      102.60      107.98     27.14 o 
   0   6  14     1143.24     1095.70     62.81 o 
   1   6  14       17.70      -20.12     21.58 o 
   2   6  14      488.58      443.43     26.35 o 
   3   6  14      894.99      814.94     37.33 o 
   4   6  14       68.30      101.72     46.66 o 
   5   6  14        1.34      -29.36     29.36 o 
   6   6  14      114.89       70.34     39.21 o 
   7   6  14        9.02       65.61     42.82 o 
   8   6  14      229.13      267.15     63.74 o 
   9   6  14        2.52       72.92     79.62 o 
  10   6  14        0.19       30.55     58.60 o 
 -10   7  14      257.66      275.45     50.24 o 
  -9   7  14     1245.48     1235.16     69.54 o 
  -8   7  14      641.10      601.68     57.84 o 
  -7   7  14       25.96      -14.51     44.67 o 
  -6   7  14      148.42      183.48     49.56 o 
  -5   7  14     4338.62     4338.32    106.03 o 
  -4   7  14      114.09      160.20     31.90 o 
  -3   7  14      637.41      618.49     47.13 o 
  -2   7  14      350.69      351.35     31.00 o 
  -1   7  14      614.85      607.65     34.27 o 
   0   7  14      916.13      754.69     37.50 o 
   1   7  14     1669.69     1573.83     37.62 o 
   2   7  14      166.90      173.62     30.60 o 
   3   7  14      384.03      411.18     34.00 o 
   4   7  14      244.78      252.04     31.31 o 
   5   7  14      882.32      902.25     39.70 o 
   6   7  14        0.14       24.15     64.74 o 
   7   7  14      279.43      252.78     45.34 o 
   8   7  14       15.88      -45.83     45.83 o 
   9   7  14      159.54      154.46     78.75 o 
 -10   8  14      310.25      293.75     50.38 o 
  -9   8  14        4.97       52.12     79.19 o 
  -8   8  14      746.57      883.13     63.99 o 
  -7   8  14      201.73      148.54     48.38 o 
  -6   8  14       95.79       87.27     43.46 o 
  -5   8  14     1128.18     1149.76     83.80 o 
  -4   8  14     2823.98     2952.81     81.49 o 
  -3   8  14      459.78      446.63     34.43 o 
  -2   8  14       17.83       21.01     28.67 o 
  -1   8  14      438.77      468.02     33.21 o 
   0   8  14     2621.35     2666.62     49.76 o 
   1   8  14       11.59       16.32     23.91 o 
   2   8  14      583.93      575.55     32.06 o 
   3   8  14        3.27       29.64     24.12 o 
   4   8  14     1019.26     1006.08     51.03 o 
   5   8  14     1188.10     1159.66     54.02 o 
   6   8  14     2434.07     2203.51     84.54 o 
   7   8  14      254.78      185.07     60.00 o 
   8   8  14      131.88       66.58     53.08 o 
   9   8  14      512.76      503.35     61.14 o 
  -9   9  14      814.37      741.14     66.69 o 
  -8   9  14      141.17      119.18     52.26 o 
  -7   9  14      308.90      353.49     52.94 o 
  -6   9  14       88.05      123.88     68.87 o 
  -5   9  14      627.47      695.77     66.31 o 
  -4   9  14       60.63       45.93     41.95 o 
  -3   9  14     1794.58     1602.84     61.44 o 
  -2   9  14       25.26       25.56     31.58 o 
  -1   9  14        3.58        6.83     29.93 o 
   0   9  14      281.39      248.29     26.89 o 
   1   9  14     2064.86     2191.91     52.29 o 
   2   9  14      481.05      508.41     29.91 o 
   3   9  14      102.91      150.22     39.49 o 
   4   9  14     2774.10     2764.16     62.24 o 
   5   9  14     1225.83     1171.11     55.77 o 
   6   9  14       27.32       44.05     43.26 o 
   7   9  14      678.87      679.33     55.54 o 
   8   9  14      109.84       28.08     62.65 o 
   9   9  14        0.77      -49.40     58.68 o 
  -9  10  14       65.43       77.82     57.08 o 
  -8  10  14      421.06      377.15     59.19 o 
  -7  10  14      114.50       76.46     51.94 o 
  -6  10  14      198.73      179.33     50.07 o 
  -5  10  14      344.07      356.82     64.96 o 
  -4  10  14     1418.22     1379.86     61.84 o 
  -3  10  14      122.30      173.29     70.96 o 
  -2  10  14      252.51      237.81     33.02 o 
  -1  10  14      472.84      530.83     35.61 o 
   0  10  14      577.24      563.67     30.54 o 
   1  10  14      154.96      237.30     27.30 o 
   2  10  14      272.41      217.52     27.71 o 
   3  10  14       16.64      -11.12     25.70 o 
   4  10  14      194.74      233.47     32.04 o 
   5  10  14      318.11      318.16     46.05 o 
   6  10  14      561.00      507.77     49.72 o 
   7  10  14       62.88       60.46     50.20 o 
   8  10  14      242.58      300.85     57.16 o 
  -9  11  14        0.03       87.10     60.54 o 
  -8  11  14       18.32       30.45     54.14 o 
  -7  11  14      476.75      421.07     57.41 o 
  -6  11  14        2.82       13.12     50.31 o 
  -5  11  14       51.77       57.14     47.93 o 
  -4  11  14       37.84        2.76     44.74 o 
  -3  11  14      183.37      160.55     44.17 o 
  -2  11  14       46.84      -22.29     58.87 o 
  -1  11  14      185.15      180.56     32.29 o 
   0  11  14       65.10       72.13     26.58 o 
   1  11  14       30.97       23.27     32.03 o 
   2  11  14      192.89      287.74     35.68 o 
   3  11  14     2139.19     2101.87     55.36 o 
   4  11  14      300.41      298.77     33.71 o 
   5  11  14      355.09      305.87     44.97 o 
   6  11  14      316.45      332.20     51.15 o 
   7  11  14      180.56      153.61     52.66 o 
   8  11  14      112.99      137.38     59.22 o 
  -8  12  14        3.60       45.90     58.24 o 
  -7  12  14      770.71      868.29     72.83 o 
  -6  12  14      291.98      333.32     94.46 o 
  -5  12  14      588.56      619.77     66.65 o 
  -4  12  14      162.19      113.17     51.86 o 
  -3  12  14        4.76       27.48     45.61 o 
  -2  12  14      318.54      345.80     44.76 o 
  -1  12  14      156.66      259.65     33.57 o 
   0  12  14       14.13        9.62     27.31 o 
   1  12  14        1.75       54.83     28.39 o 
   2  12  14      345.14      285.78     29.98 o 
   3  12  14     1097.29     1022.83     43.79 o 
   4  12  14       15.52       17.93     33.10 o 
   5  12  14       17.61       21.87     44.55 o 
   6  12  14        0.40       32.76     48.18 o 
   7  12  14      370.29      458.23     59.28 o 
   8  12  14      339.29      368.52     88.24 o 
  -8  13  14      107.03      101.14     61.09 o 
  -7  13  14       74.58       31.74     62.96 o 
  -6  13  14        2.60       13.28     55.33 o 
  -5  13  14       92.72      124.18     52.55 o 
  -4  13  14        1.96      -48.67     48.67 o 
  -3  13  14        8.08      -19.18     45.78 o 
  -2  13  14       12.29       27.81     51.56 o 
  -1  13  14       88.05      112.37     61.35 o 
   0  13  14        2.65      -20.85     28.57 o 
   1  13  14        8.43        0.04     29.39 o 
   2  13  14      253.57      311.65     36.45 o 
   3  13  14        2.55       55.77     33.64 o 
   4  13  14      113.51      128.67     36.63 o 
   5  13  14      111.16      131.92     49.60 o 
   6  13  14      163.76      174.03     54.55 o 
   7  13  14       87.00       49.09     55.84 o 
  -7  14  14       35.26       43.34     61.05 o 
  -6  14  14       17.30       39.65     58.40 o 
  -5  14  14       14.38       -4.85     56.09 o 
  -4  14  14       94.70      156.78     55.79 o 
  -3  14  14        4.53      -40.59     46.52 o 
  -2  14  14       18.90       25.06     58.26 o 
  -1  14  14      402.24      391.42    101.59 o 
   0  14  14       21.40      -27.39     35.64 o 
   1  14  14      248.75      269.87     32.91 o 
   2  14  14        1.10       60.72     36.60 o 
   3  14  14       32.28       64.22     37.35 o 
   4  14  14       39.05        4.27     38.53 o 
   5  14  14       21.84        0.13     39.15 o 
   6  14  14        4.56        3.83     55.16 o 
  -6  15  14       85.29      188.74     96.41 o 
  -5  15  14       67.94       79.46     58.11 o 
  -4  15  14        0.11      -30.19     63.87 o 
  -3  15  14        2.71      -17.44     49.20 o 
  -2  15  14      181.62      139.81     49.18 o 
  -1  15  14      254.84      252.89     48.86 o 
   0  15  14        0.37      -11.76     37.69 o 
   1  15  14      133.69      120.10     39.04 o 
   2  15  14        8.96       84.73     40.34 o 
   3  15  14      325.43      456.96     44.85 o 
   4  15  14        8.19       10.62     40.68 o 
   5  15  14       49.72        7.69     53.28 o 
   6  15  14      128.33      143.22     60.68 o 
  -5  16  14      346.69      496.58     69.71 o 
  -4  16  14       47.41       34.97     56.78 o 
  -3  16  14      261.12      304.06     58.69 o 
  -2  16  14      583.98      674.73     59.36 o 
  -1  16  14      112.17       53.04     49.35 o 
   0  16  14       36.18      104.27     82.54 o 
   1  16  14       63.14       23.92     73.01 o 
   2  16  14      911.00      935.85     51.96 o 
   3  16  14       12.52       -1.07     43.29 o 
   4  16  14       39.31      147.90     43.95 o 
   5  16  14       53.89      150.56     46.47 o 
  -4  17  14        5.48      -35.06     58.53 o 
  -3  17  14       47.51      104.20     57.26 o 
  -2  17  14       98.28      120.06     54.93 o 
  -1  17  14      605.25      654.89     83.62 o 
   0  17  14       60.90       56.99     54.31 o 
   1  17  14       37.37       61.62     54.85 o 
   2  17  14      411.13      439.26     76.84 o 
   3  17  14      480.38      497.09     58.55 o 
   4  17  14       17.86      -17.17     56.52 o 
  -3  18  14       70.23      123.40     60.05 o 
  -2  18  14      324.65      381.10     66.96 o 
  -1  18  14       25.74       93.89     79.36 o 
   0  18  14      255.54      169.72     69.09 o 
   1  18  14       18.75       -9.80    112.56 o 
   2  18  14       41.22       32.53    133.05 o 
 -11   1  15       80.53      129.22     63.03 o 
 -10   1  15       78.08       59.22     74.40 o 
  -9   1  15       31.26        7.80     48.07 o 
  -8   1  15       71.67       60.84     36.10 o 
  -7   1  15       14.19        3.42     29.57 o 
  -6   1  15      214.06      180.29     36.45 o 
  -5   1  15       27.94       15.96     41.21 o 
  -4   1  15      248.21      247.47     26.06 o 
  -3   1  15      180.34      195.69     24.37 o 
  -2   1  15     1479.94     1441.40     40.37 o 
  -1   1  15     2893.35     2939.13     85.54 o 
   0   1  15      704.90      701.45     41.45 o 
   1   1  15      211.70      206.78     57.34 o 
   2   1  15        5.15       -0.20     23.48 o 
   3   1  15      808.06      772.67     37.35 o 
   4   1  15      173.21      125.71     25.99 o 
   5   1  15       44.40      -20.56     24.48 o 
   6   1  15       20.44       15.83     25.34 o 
   7   1  15       27.48       37.75     57.65 o 
   8   1  15      583.69      542.21     39.94 o 
   9   1  15      233.53      312.13     68.57 o 
 -10   2  15      332.37      390.80     56.74 o 
  -9   2  15      543.40      530.46     66.06 o 
  -8   2  15       66.41       97.21     45.99 o 
  -7   2  15      840.46      820.39     66.11 o 
  -6   2  15      704.16      733.22     33.66 o 
  -5   2  15     7291.53     7337.21     97.64 o 
  -4   2  15     3173.41     3196.47     54.27 o 
  -3   2  15      224.30      229.43     25.25 o 
  -2   2  15      316.90      313.69     24.63 o 
  -1   2  15     1394.05     1478.07     40.61 o 
   0   2  15     1051.10      917.79     43.68 o 
   1   2  15      310.43      284.42     29.39 o 
   2   2  15       42.51       16.00     27.30 o 
   3   2  15     4758.13     4683.65     69.99 o 
   4   2  15       10.96       -1.84     42.67 o 
   5   2  15      645.02      741.17     31.57 o 
   6   2  15        0.64       29.53     30.26 o 
   7   2  15     1384.71     1412.26     48.07 o 
   8   2  15     1173.02     1193.68     47.58 o 
   9   2  15       49.04      -42.86     48.91 o 
  10   2  15        8.56       18.97     78.75 o 
 -10   3  15      447.36      400.42     62.48 o 
  -9   3  15        2.87        1.66     39.77 o 
  -8   3  15       72.71       30.44     36.08 o 
  -7   3  15       79.86       63.19     34.59 o 
  -6   3  15       41.62       14.29     27.09 o 
  -5   3  15     1597.31     1537.55     40.63 o 
  -4   3  15      906.28      847.13     32.18 o 
  -3   3  15       80.24       70.97     26.03 o 
  -2   3  15     4052.14     3915.70     68.97 o 
  -1   3  15     6427.51     6303.25    124.95 o 
   0   3  15      154.51      114.20     26.16 o 
   1   3  15        0.59      -22.16     30.82 o 
   2   3  15     1329.72     1386.15     43.19 o 
   3   3  15     1007.25      900.94     32.90 o 
   4   3  15      662.81      579.18     49.96 o 
   5   3  15       65.41       53.92     29.54 o 
   6   3  15       76.90       61.50     30.71 o 
   7   3  15       92.34       71.83     34.32 o 
   8   3  15      926.67      836.17     56.41 o 
   9   3  15      717.03      632.55     56.50 o 
  10   3  15        0.12       59.13     77.27 o 
 -10   4  15      256.11      265.03     47.40 o 
  -9   4  15        3.86       28.41     40.72 o 
  -8   4  15      170.56      174.32     39.09 o 
  -7   4  15       78.44       69.51     33.95 o 
  -6   4  15     2639.60     2645.33    134.69 o 
  -5   4  15       40.29       37.55     29.62 o 
  -4   4  15      276.40      253.47     34.36 o 
  -3   4  15      417.14      433.65     27.13 o 
  -2   4  15     2235.70     2269.70     51.15 o 
  -1   4  15        0.84      -26.47     26.47 o 
   0   4  15     1751.19     1650.38     46.71 o 
   1   4  15      507.11      388.85     82.24 o 
   2   4  15      808.87      761.61     37.73 o 
   3   4  15      247.54      233.70     31.31 o 
   4   4  15     3326.88     3084.81     64.20 o 
   5   4  15      370.67      330.69     32.98 o 
   6   4  15        2.81      -30.30     30.30 o 
   7   4  15      364.32      390.09     37.57 o 
   8   4  15      304.48      301.01     48.19 o 
   9   4  15      276.84      256.80     86.10 o 
  10   4  15      265.87      244.35     62.12 o 
 -10   5  15       93.81       82.61     51.21 o 
  -9   5  15      486.86      472.01     45.95 o 
  -8   5  15       61.92       -5.60     37.31 o 
  -7   5  15      368.40      356.50     38.61 o 
  -6   5  15      245.68      227.25     36.28 o 
  -5   5  15      699.56      730.99     33.98 o 
  -4   5  15      705.38      704.64     31.48 o 
  -3   5  15     3691.64     3398.03     55.81 o 
  -2   5  15     1023.09     1055.89     38.63 o 
  -1   5  15      805.76      875.30     35.52 o 
   0   5  15     1610.76     1549.44     41.44 o 
   1   5  15     4008.02     3922.79     72.67 o 
   2   5  15       70.05       47.57     30.40 o 
   3   5  15      139.37       96.05     29.96 o 
   4   5  15      607.68      585.99     35.90 o 
   5   5  15       57.68       64.17     30.47 o 
   6   5  15      162.58      118.93     32.02 o 
   7   5  15      366.98      389.74     48.36 o 
   8   5  15        0.19      -31.53     45.74 o 
   9   5  15       45.74       98.16     53.25 o 
 -10   6  15        0.26        9.32     48.58 o 
  -9   6  15       92.95       89.33     42.94 o 
  -8   6  15     1727.09     1777.36     63.65 o 
  -7   6  15      530.11      506.54     41.37 o 
  -6   6  15      126.58      180.33     44.55 o 
  -5   6  15     3102.39     3183.94     84.91 o 
  -4   6  15     2581.05     2675.89     59.40 o 
  -3   6  15       34.83       62.82     32.08 o 
  -2   6  15      564.29      513.52     33.55 o 
  -1   6  15        9.35        7.02     27.87 o 
   0   6  15      795.43      758.73     41.44 o 
   1   6  15       16.32        3.72     24.35 o 
   2   6  15     3417.12     3645.60    115.85 o 
   3   6  15     1349.93     1159.13     42.00 o 
   4   6  15      234.05      203.84     44.31 o 
   5   6  15      605.54      631.77     61.68 o 
   6   6  15      735.32      658.19     47.48 o 
   7   6  15        0.78      -42.44     42.44 o 
   8   6  15       40.44      -14.77     74.62 o 
   9   6  15      846.76      959.92     65.86 o 
 -10   7  15       28.06       41.65     49.63 o 
  -9   7  15      556.82      563.65     62.46 o 
  -8   7  15       11.96       49.38     53.11 o 
  -7   7  15      786.90      854.46     59.11 o 
  -6   7  15        8.80       -7.31     42.39 o 
  -5   7  15       76.11       80.37     55.34 o 
  -4   7  15      128.54      172.19     33.90 o 
  -3   7  15     1096.56      997.09     47.37 o 
  -2   7  15      393.98      462.02     33.59 o 
  -1   7  15       43.33       35.77     29.88 o 
   0   7  15      328.97      309.68     27.03 o 
   1   7  15     1892.17     1905.74     81.52 o 
   2   7  15      471.75      460.67     38.09 o 
   3   7  15      312.54      224.40     34.11 o 
   4   7  15      718.04      621.84     37.98 o 
   5   7  15      169.21      175.76     33.87 o 
   6   7  15      143.29      141.45     43.00 o 
   7   7  15       90.34        3.84     45.79 o 
   8   7  15       37.11       26.49     61.30 o 
   9   7  15        1.11       63.12     56.45 o 
  -9   8  15       19.42       30.46     83.80 o 
  -8   8  15      185.46      179.43     58.34 o 
  -7   8  15        0.82      -35.08    100.07 o 
  -6   8  15       16.97       -1.16     45.80 o 
  -5   8  15      253.38      273.77     47.76 o 
  -4   8  15      238.46      315.03     47.14 o 
  -3   8  15      433.31      455.62     38.81 o 
  -2   8  15      237.25      204.15     32.36 o 
  -1   8  15       24.26        0.35     29.96 o 
   0   8  15      169.81      154.71     26.31 o 
   1   8  15       94.30      187.13     26.42 o 
   2   8  15      309.54      443.92     29.80 o 
   3   8  15       47.91       30.57     32.56 o 
   4   8  15      378.33      353.90     35.67 o 
   5   8  15      231.22      290.74     43.57 o 
   6   8  15       95.40      114.94     43.32 o 
   7   8  15       26.00      -24.40     44.82 o 
   8   8  15       23.19       31.46     49.71 o 
   9   8  15       64.49      -58.04     85.02 o 
  -9   9  15       12.93       69.51     59.75 o 
  -8   9  15       22.41       24.88     55.08 o 
  -7   9  15       87.00       74.61    105.03 o 
  -6   9  15        0.97      -32.61     50.93 o 
  -5   9  15      104.72      104.13     47.46 o 
  -4   9  15       30.83       68.61     44.55 o 
  -3   9  15      250.87      285.86     46.26 o 
  -2   9  15      803.21      689.42     38.92 o 
  -1   9  15      672.73      718.07     37.67 o 
   0   9  15     1101.06     1031.80     35.58 o 
   1   9  15      926.29      867.95     34.23 o 
   2   9  15      183.51      214.39     27.99 o 
   3   9  15      114.02      130.40     33.53 o 
   4   9  15      199.16      145.02     34.45 o 
   5   9  15       69.80       52.14     41.88 o 
   6   9  15       27.87      -16.25     43.22 o 
   7   9  15       29.20       38.10     46.78 o 
   8   9  15      220.81      256.76     57.03 o 
  -9  10  15      238.94      339.87     67.92 o 
  -8  10  15      376.39      451.26     63.55 o 
  -7  10  15      470.77      452.33     61.61 o 
  -6  10  15      156.33      132.65     52.38 o 
  -5  10  15     1047.68      935.77    116.08 o 
  -4  10  15      459.05      566.13     91.93 o 
  -3  10  15       38.56      -17.15     41.25 o 
  -2  10  15       35.38       -2.50     33.36 o 
  -1  10  15       35.57      -16.84     30.14 o 
   0  10  15      111.07      125.88     27.51 o 
   1  10  15      258.87      346.51     29.33 o 
   2  10  15      805.38      752.90     34.54 o 
   3  10  15      662.13      673.26     40.56 o 
   4  10  15       86.12       65.86     42.73 o 
   5  10  15      238.82      301.52     46.82 o 
   6  10  15     1144.68     1014.98     58.70 o 
   7  10  15      270.77      235.83     52.44 o 
   8  10  15       93.59       74.37     58.16 o 
  -8  11  15        0.79      -11.15     96.76 o 
  -7  11  15      228.39      275.11     58.14 o 
  -6  11  15       16.70       94.15     54.24 o 
  -5  11  15        4.49        2.46     51.09 o 
  -4  11  15      586.43      562.72     52.97 o 
  -3  11  15      916.57      972.64     84.10 o 
  -2  11  15      335.17      350.47     47.93 o 
  -1  11  15      287.39      193.45     33.20 o 
   0  11  15      619.30      602.18     32.43 o 
   1  11  15     1017.84      981.75     40.99 o 
   2  11  15      286.30      298.90     39.01 o 
   3  11  15       85.86       79.30     34.71 o 
   4  11  15      151.19      148.77     45.32 o 
   5  11  15      683.05      818.77     94.63 o 
   6  11  15      107.85       94.45     57.61 o 
   7  11  15      348.29      367.80     57.27 o 
   8  11  15        7.88      -57.93     57.93 o 
  -8  12  15      113.05       48.44     64.11 o 
  -7  12  15       34.84       79.67     58.33 o 
  -6  12  15       57.64       60.40     73.31 o 
  -5  12  15        3.04       34.70     61.30 o 
  -4  12  15      589.00      586.18     66.74 o 
  -3  12  15       16.72       24.51     46.59 o 
  -2  12  15       50.10       29.85     42.80 o 
  -1  12  15       63.73       86.60     33.67 o 
   0  12  15      570.82      537.43     32.88 o 
   1  12  15      184.56      171.67     30.45 o 
   2  12  15      924.14      899.89     37.74 o 
   3  12  15       24.98       22.26     36.09 o 
   4  12  15       34.11       88.94     45.00 o 
   5  12  15      234.53      301.21     59.61 o 
   6  12  15      407.07      484.41     56.76 o 
   7  12  15       46.88       52.17     54.71 o 
  -7  13  15      109.12      -12.91     61.43 o 
  -6  13  15        0.63       14.10     82.75 o 
  -5  13  15      380.42      380.46     59.92 o 
  -4  13  15       42.85        0.99     52.14 o 
  -3  13  15        3.32      -47.63     47.63 o 
  -2  13  15      356.67      335.28     47.14 o 
  -1  13  15     1166.03     1134.04     89.54 o 
   0  13  15       48.10       33.50     29.92 o 
   1  13  15      190.45      127.48     31.28 o 
   2  13  15      576.20      601.72     40.95 o 
   3  13  15      727.55      642.76     42.11 o 
   4  13  15        4.59       16.88     47.70 o 
   5  13  15      355.80      362.89     55.69 o 
   6  13  15       26.99      -33.98     54.33 o 
   7  13  15       13.43      123.06     59.19 o 
  -7  14  15      108.72      210.60     67.25 o 
  -6  14  15      860.69      931.04     99.50 o 
  -5  14  15      192.71      246.59     60.12 o 
  -4  14  15        1.30       19.23     64.61 o 
  -3  14  15       66.84       67.52     59.08 o 
  -2  14  15      656.30      698.70    128.13 o 
  -1  14  15       10.98      -43.69     43.69 o 
   0  14  15      623.89      587.05     43.73 o 
   1  14  15       16.68      -25.64     34.73 o 
   2  14  15       13.34      -35.48     35.48 o 
   3  14  15      564.76      515.47     56.01 o 
   4  14  15      822.11      898.04     64.27 o 
   5  14  15       17.48       99.88     57.99 o 
   6  14  15        2.42      -24.49     57.29 o 
  -6  15  15        8.82      117.98     76.92 o 
  -5  15  15      287.24      327.76     65.74 o 
  -4  15  15       14.10       49.31     56.62 o 
  -3  15  15       29.36      -37.27     51.20 o 
  -2  15  15      200.62      273.51     56.91 o 
  -1  15  15     1076.84     1207.84     65.08 o 
   0  15  15        3.73       39.88     40.60 o 
   1  15  15      327.17      342.37     41.11 o 
   2  15  15      207.47      260.88     42.85 o 
   3  15  15      179.61      302.49     43.29 o 
   4  15  15       19.95      110.66     46.57 o 
   5  15  15       36.49      104.68     90.32 o 
  -5  16  15       19.34       29.91     78.53 o 
  -4  16  15        0.56       40.05     57.57 o 
  -3  16  15       57.30       38.90     74.14 o 
  -2  16  15      123.88       90.53     52.68 o 
  -1  16  15       27.53       49.16     50.69 o 
   0  16  15      278.07      366.95     56.92 o 
   1  16  15        2.31      -19.95     86.10 o 
   2  16  15       18.32       49.84     43.46 o 
   3  16  15      135.87      139.32     50.87 o 
   4  16  15      428.19      438.56     73.16 o 
  -4  17  15      112.00      172.73     61.64 o 
  -3  17  15       46.54       58.46     58.91 o 
  -2  17  15        4.98      -39.51     53.96 o 
  -1  17  15       69.31       83.10     75.36 o 
   0  17  15       37.36       94.54     59.24 o 
   1  17  15        4.39       40.90     77.88 o 
   2  17  15        5.21       55.40     54.30 o 
   3  17  15        6.87       34.14     48.55 o 
  -1  18  15       13.54       63.52     83.01 o 
   0  18  15        1.77       76.84     85.10 o 
 -10   0  16     2043.71     2170.38    122.95 o 
  -9   0  16      699.37      596.68     84.15 o 
  -8   0  16       94.65       77.70     48.28 o 
  -7   0  16      140.87      180.11     45.24 o 
  -6   0  16     1157.60     1151.33    110.90 o 
  -5   0  16     1535.75     1476.74     57.68 o 
  -4   0  16     3001.37     2990.44     74.23 o 
  -3   0  16     1486.03     1543.68     75.88 o 
  -2   0  16       34.23       34.37     54.12 o 
  -1   0  16       90.07       83.80     53.95 o 
   0   0  16     2301.43     1965.19     83.71 o 
   1   0  16       22.55       18.62     47.42 o 
   2   0  16      346.96      212.07     36.73 o 
   3   0  16     4885.81     5078.54    170.25 o 
   4   0  16     2010.78     1878.77     63.13 o 
   5   0  16        0.25       65.31     57.47 o 
   6   0  16      324.46      328.62     42.20 o 
   7   0  16      485.28      433.52     64.04 o 
   8   0  16      294.18      252.44     66.57 o 
   9   0  16      129.93       84.49     71.61 o 
 -10   1  16       10.87       38.09     95.94 o 
  -9   1  16      276.05      242.81     53.01 o 
  -8   1  16      308.20      310.62     41.07 o 
  -7   1  16       12.84        6.77     30.74 o 
  -6   1  16      245.70      281.01     31.84 o 
  -5   1  16     8951.63     9043.03    116.29 o 
  -4   1  16       69.21       37.81     26.05 o 
  -3   1  16      262.59      294.07     25.99 o 
  -2   1  16      178.87      163.46     29.33 o 
  -1   1  16     1026.36     1092.01    106.16 o 
   0   1  16       20.60       -4.54     34.32 o 
   1   1  16      151.18       82.31     34.24 o 
   2   1  16      751.84      614.17     35.36 o 
   3   1  16      162.93      124.35     27.54 o 
   4   1  16       94.64       94.76     28.45 o 
   5   1  16     2116.55     2107.53     57.02 o 
   6   1  16       94.31       78.44     30.44 o 
   7   1  16       43.43       20.48     32.85 o 
   8   1  16      865.96      888.23     54.62 o 
   9   1  16      585.07      544.64     80.40 o 
 -10   2  16      100.09      112.06     56.50 o 
  -9   2  16       27.53      -11.46     40.57 o 
  -8   2  16       56.80       78.70     38.15 o 
  -7   2  16       17.04       45.47     30.49 o 
  -6   2  16     1615.36     1607.97     59.18 o 
  -5   2  16        3.59       20.97     27.98 o 
  -4   2  16      273.27      254.76     33.56 o 
  -3   2  16       81.36       28.34     25.20 o 
  -2   2  16      547.11      524.89     31.84 o 
  -1   2  16      246.73      304.98     64.35 o 
   0   2  16      595.99      540.55     41.20 o 
   1   2  16      140.23      108.23     36.22 o 
   2   2  16        2.41      -34.58     40.01 o 
   3   2  16      471.75      520.92     30.85 o 
   4   2  16      861.45      863.66     34.67 o 
   5   2  16        0.86        0.33     29.74 o 
   6   2  16      297.52      302.65     34.17 o 
   7   2  16      173.76      142.28     34.61 o 
   8   2  16      384.59      354.07     39.75 o 
   9   2  16       30.60      -21.06     69.27 o 
 -10   3  16        5.50       18.64     54.02 o 
  -9   3  16        3.85       27.17     41.07 o 
  -8   3  16       16.24        8.77     36.45 o 
  -7   3  16     1129.63     1213.47     51.07 o 
  -6   3  16        2.78      -20.41     28.20 o 
  -5   3  16      965.91     1063.99     40.67 o 
  -4   3  16       39.11       41.19     26.29 o 
  -3   3  16      654.55      641.59     35.78 o 
  -2   3  16      156.03      147.00     28.81 o 
  -1   3  16      135.24      222.69     28.29 o 
   0   3  16       75.86       25.88     34.90 o 
   1   3  16      222.29      252.91     31.52 o 
   2   3  16      104.07       61.78     29.27 o 
   3   3  16     2491.42     2567.18     59.75 o 
   4   3  16     2509.26     2543.19     59.93 o 
   5   3  16       70.65       63.10     39.24 o 
   6   3  16      296.47      308.76     35.02 o 
   7   3  16      215.82      265.79     36.05 o 
   8   3  16       51.94       86.63     45.72 o 
   9   3  16        0.24       -5.43     52.63 o 
 -10   4  16      286.77      390.60     58.48 o 
  -9   4  16      281.86      288.46     44.83 o 
  -8   4  16      502.40      569.88     53.87 o 
  -7   4  16      437.84      405.05     39.29 o 
  -6   4  16      532.62      521.03     39.08 o 
  -5   4  16     2734.80     2830.05     54.65 o 
  -4   4  16      647.50      609.64     32.17 o 
  -3   4  16       33.97       16.61     30.12 o 
  -2   4  16      118.40      106.06     30.19 o 
  -1   4  16      920.09      849.32     35.77 o 
   0   4  16      146.38      206.99     38.26 o 
   1   4  16      356.70      246.17     35.24 o 
   2   4  16      700.33      622.22     36.37 o 
   3   4  16      114.11      144.25     31.58 o 
   4   4  16      544.94      505.42     37.02 o 
   5   4  16      196.77      117.60     32.73 o 
   6   4  16      127.22      193.32     49.83 o 
   7   4  16        0.97        8.47     33.84 o 
   8   4  16       16.65       10.02     81.06 o 
   9   4  16        0.76       60.13     74.66 o 
 -10   5  16       38.70       34.40     52.00 o 
  -9   5  16        1.40        3.58     41.63 o 
  -8   5  16       30.57      -21.21     39.90 o 
  -7   5  16       17.78       13.89     36.16 o 
  -6   5  16       44.18       73.11     34.93 o 
  -5   5  16      112.06      143.65     49.25 o 
  -4   5  16       15.31        6.58     26.08 o 
  -3   5  16        7.86       -5.63     30.97 o 
  -2   5  16      765.98      724.44     36.46 o 
  -1   5  16     1428.91     1312.65     41.74 o 
   0   5  16      205.43      241.38     41.81 o 
   1   5  16        0.69       10.29     31.38 o 
   2   5  16       25.19       -4.69     29.42 o 
   3   5  16        3.45       34.77     49.26 o 
   4   5  16       12.83       -3.23     31.25 o 
   5   5  16       13.08       35.93     35.54 o 
   6   5  16      325.38      309.17     40.08 o 
   7   5  16      168.04       95.82     45.22 o 
   8   5  16      262.08      301.53     50.89 o 
   9   5  16      184.77      175.28     53.71 o 
 -10   6  16        0.57       38.59     49.04 o 
  -9   6  16       43.84       93.61     45.08 o 
  -8   6  16      298.53      337.41     43.60 o 
  -7   6  16      146.54      114.63     39.29 o 
  -6   6  16        9.03      -35.18     35.18 o 
  -5   6  16      258.11      167.75     35.29 o 
  -4   6  16     1342.97     1391.27     47.16 o 
  -3   6  16      134.90       72.54     31.67 o 
  -2   6  16      203.86      154.22     32.88 o 
  -1   6  16      227.85      175.18     41.27 o 
   0   6  16       25.37       28.62     27.26 o 
   1   6  16      325.03      295.96     33.25 o 
   2   6  16      115.83      212.66     33.89 o 
   3   6  16        1.24       54.97     31.39 o 
   4   6  16      299.07      290.61     36.25 o 
   5   6  16       89.30      118.46     39.80 o 
   6   6  16      265.53      232.46     43.56 o 
   7   6  16        6.46        0.53     45.73 o 
   8   6  16      122.93       89.61     49.90 o 
   9   6  16       45.24       62.62     56.35 o 
  -9   7  16       32.18       33.82     46.54 o 
  -8   7  16        2.94       31.80     42.76 o 
  -7   7  16      850.99      949.05     48.32 o 
  -6   7  16        6.92       19.64     44.78 o 
  -5   7  16      310.56      327.41     48.52 o 
  -4   7  16       15.90       -8.31     32.10 o 
  -3   7  16     1868.33     1898.36     52.01 o 
  -2   7  16      118.67      118.06     31.83 o 
  -1   7  16        1.93      -10.94     30.69 o 
   0   7  16      408.70      374.07     31.03 o 
   1   7  16      459.65      538.21     36.68 o 
   2   7  16        0.78       -4.54     31.38 o 
   3   7  16     3255.48     3276.66    106.17 o 
   4   7  16      821.05      819.48     41.85 o 
   5   7  16       84.34      102.70     35.37 o 
   6   7  16      133.57      142.15     54.47 o 
   7   7  16      666.97      711.37    112.56 o 
   8   7  16        7.88       59.78     69.00 o 
   9   7  16       10.98       55.71     58.58 o 
  -9   8  16       63.38       84.31     49.18 o 
  -8   8  16     1059.30     1127.35    122.95 o 
  -7   8  16      121.57      114.36     52.38 o 
  -6   8  16        4.83      -23.69     47.18 o 
  -5   8  16      422.73      374.69     72.35 o 
  -4   8  16      480.50      448.48     51.73 o 
  -3   8  16      302.45      273.63     35.91 o 
  -2   8  16     1692.98     1659.30     49.94 o 
  -1   8  16      504.61      593.10     37.15 o 
   0   8  16        3.85        5.94     25.95 o 
   1   8  16     1069.64     1094.23     36.01 o 
   2   8  16     4791.13     4714.47    137.43 o 
   3   8  16      146.34      143.26     35.11 o 
   4   8  16        1.08      -29.12     33.17 o 
   5   8  16      617.94      550.80     50.22 o 
   6   8  16      509.63      645.33     94.80 o 
   7   8  16        8.17      107.83     47.66 o 
   8   8  16       97.32       29.57     51.84 o 
  -9   9  16      409.30      407.82    100.72 o 
  -8   9  16       38.06      171.42     81.36 o 
  -7   9  16      544.57      555.42     61.89 o 
  -6   9  16      499.96      477.95    114.56 o 
  -5   9  16       19.06       58.24     59.52 o 
  -4   9  16      893.66      818.12     79.19 o 
  -3   9  16     2155.90     2195.38     72.82 o 
  -2   9  16      367.78      345.81     37.39 o 
  -1   9  16       48.35       55.89     31.83 o 
   0   9  16      205.89      222.61     28.98 o 
   1   9  16      912.20      990.31     35.65 o 
   2   9  16      795.42      838.51     50.72 o 
   3   9  16     1127.09     1117.93     46.66 o 
   4   9  16       15.90       25.52     42.10 o 
   5   9  16      162.04      137.24     44.82 o 
   6   9  16      680.56      655.88     53.44 o 
   7   9  16     1094.18     1263.48     66.22 o 
   8   9  16       23.26        8.38     53.37 o 
  -8  10  16      159.88      226.02    126.22 o 
  -7  10  16       24.81        1.94     54.73 o 
  -6  10  16      140.61      133.70     54.03 o 
  -5  10  16       26.63       38.41     50.71 o 
  -4  10  16      442.29      534.14     74.31 o 
  -3  10  16       35.17        3.55     45.71 o 
  -2  10  16      735.30      768.32     49.66 o 
  -1  10  16      209.55      181.41     33.44 o 
   0  10  16      167.45      192.59     48.83 o 
   1  10  16      754.93      752.27     44.24 o 
   2  10  16     1002.88      952.07     44.75 o 
   3  10  16       14.38      -27.20     35.06 o 
   4  10  16      262.05      226.82     47.25 o 
   5  10  16      626.58      594.22     54.70 o 
   6  10  16      282.14      306.06     51.52 o 
   7  10  16      177.13      201.84     52.90 o 
   8  10  16       51.23       42.50     56.80 o 
  -8  11  16       54.57       85.15     64.59 o 
  -7  11  16       14.70       23.43     96.55 o 
  -6  11  16       70.30      101.88     56.55 o 
  -5  11  16      638.45      684.68     67.31 o 
  -4  11  16        0.60      -20.13     47.22 o 
  -3  11  16      101.76       71.48     55.52 o 
  -2  11  16        5.48      -36.49     44.73 o 
  -1  11  16      248.74      271.94     36.69 o 
   0  11  16      332.26      375.09     31.90 o 
   1  11  16      307.84      272.28     30.85 o 
   2  11  16        0.50       34.80     29.42 o 
   3  11  16       52.06       68.31     44.41 o 
   4  11  16       21.21       44.11     56.13 o 
   5  11  16      106.15      190.80     68.61 o 
   6  11  16       33.62       79.08     49.38 o 
   7  11  16       12.98        2.46     54.47 o 
  -7  12  16       60.79       75.97     64.11 o 
  -6  12  16      151.23      146.33     58.50 o 
  -5  12  16      227.05      279.54     55.93 o 
  -4  12  16      169.08      182.10     86.58 o 
  -3  12  16        5.53      -19.71     49.88 o 
  -2  12  16       32.36       68.65     46.94 o 
  -1  12  16      155.55      184.90     37.16 o 
   0  12  16      511.35      480.25     34.87 o 
   1  12  16        8.51       22.82     29.76 o 
   2  12  16      100.31      113.65     31.38 o 
   3  12  16      547.79      508.78     51.96 o 
   4  12  16      221.58      173.93     68.40 o 
   5  12  16       12.94      -36.49     50.45 o 
   6  12  16        8.10      126.80     54.33 o 
   7  12  16       57.09       17.35     57.65 o 
  -7  13  16        1.16       11.96     65.80 o 
  -6  13  16      115.85      191.14     61.80 o 
  -5  13  16      147.76      186.97     60.21 o 
  -4  13  16      353.29      328.99     57.29 o 
  -3  13  16       26.24       18.31     50.65 o 
  -2  13  16      213.81      193.91     47.98 o 
  -1  13  16      214.49      220.51     48.28 o 
   0  13  16      126.46      151.06     41.50 o 
   1  13  16       38.28       49.36     31.84 o 
   2  13  16       17.23        3.88     44.95 o 
   3  13  16        0.09       19.99     48.68 o 
   4  13  16      234.52      141.04     52.05 o 
   5  13  16       16.30       51.56     55.68 o 
   6  13  16        9.30      -16.10     81.36 o 
  -6  14  16        9.00       25.79     64.24 o 
  -5  14  16       55.06       32.74     58.60 o 
  -4  14  16        0.20      -48.08     89.15 o 
  -3  14  16        6.09      -32.46     63.57 o 
  -2  14  16        6.23      -29.30     48.42 o 
  -1  14  16       31.01       33.91     48.39 o 
   0  14  16       77.53       94.61     49.99 o 
   1  14  16        1.04      -20.44     32.74 o 
   2  14  16       18.29       41.72     38.31 o 
   3  14  16        1.44       29.69     60.17 o 
   4  14  16       66.61      158.22    122.04 o 
   5  14  16       15.06       11.89     58.11 o 
  -5  15  16       79.58       90.66     64.35 o 
  -4  15  16       44.59      113.60     59.75 o 
  -3  15  16        4.43        2.10     51.85 o 
  -2  15  16       61.33       74.16     82.80 o 
  -1  15  16      238.23      292.36     67.26 o 
   0  15  16        9.04       11.24     42.77 o 
   1  15  16       97.69      124.78     40.88 o 
   2  15  16        0.16       47.32     41.13 o 
   3  15  16       11.72      123.39     42.86 o 
   4  15  16        0.25        3.04     78.18 o 
  -4  16  16       61.45      119.14     59.68 o 
  -3  16  16        0.46       69.13    135.44 o 
  -2  16  16       28.66       30.19     54.11 o 
  -1  16  16      170.07      145.32     85.02 o 
   0  16  16      431.48      472.59     83.71 o 
   1  16  16       43.54      -61.92     76.27 o 
   2  16  16       15.21       71.65     47.43 o 
   3  16  16      124.38      200.22     48.59 o 
  -2  17  16      272.94      253.18     62.60 o 
  -1  17  16      677.34      730.86     91.37 o 
   0  17  16       17.24      -11.92     82.75 o 
   1  17  16      183.07       64.85    114.95 o 
   2  17  16       67.61       14.17     60.09 o 
 -10   1  17      110.24      143.21     60.67 o 
  -9   1  17      120.21      177.75     73.18 o 
  -8   1  17      471.90      490.19     45.37 o 
  -7   1  17       56.85       57.07     32.73 o 
  -6   1  17      918.94      935.22     38.69 o 
  -5   1  17     1305.22     1400.14     40.82 o 
  -4   1  17      635.51      589.20     31.85 o 
  -3   1  17     1066.99     1047.28     40.46 o 
  -2   1  17      131.53      114.46     41.01 o 
  -1   1  17        1.13        4.42     38.44 o 
   0   1  17      876.67      768.00     47.24 o 
   1   1  17      403.04      359.77     58.26 o 
   2   1  17      468.42      495.67     44.49 o 
   3   1  17      568.75      511.76     36.24 o 
   4   1  17      735.40      819.93     35.86 o 
   5   1  17       99.65      104.60     30.12 o 
   6   1  17      268.93      252.14     51.30 o 
   7   1  17       21.20       29.23     35.50 o 
   8   1  17      174.50      220.23     47.41 o 
   9   1  17      123.40      245.21     78.84 o 
 -10   2  17      375.60      521.60     64.46 o 
  -9   2  17       68.81      126.20     49.33 o 
  -8   2  17      283.72      331.58     42.16 o 
  -7   2  17      324.97      264.02     34.60 o 
  -6   2  17      436.19      454.17     42.04 o 
  -5   2  17      522.29      528.27     34.14 o 
  -4   2  17      435.30      476.40     33.58 o 
  -3   2  17      669.57      628.36     37.48 o 
  -2   2  17      705.77      673.19     44.36 o 
  -1   2  17     4380.25     4296.64     94.97 o 
   0   2  17     2893.47     2692.76     96.72 o 
   1   2  17     1352.94     1319.08     53.19 o 
   2   2  17     1008.72      954.61     41.08 o 
   3   2  17       10.29        4.48     27.85 o 
   4   2  17     4002.23     3900.17     76.52 o 
   5   2  17        0.66       -4.53     32.50 o 
   6   2  17      521.82      511.26     41.01 o 
   7   2  17        2.38        3.38     43.19 o 
   8   2  17        9.52       46.98     37.31 o 
   9   2  17      509.26      483.90     80.66 o 
 -10   3  17       18.42        1.72     55.70 o 
  -9   3  17      335.53      385.25     46.72 o 
  -8   3  17       66.66       25.78     38.87 o 
  -7   3  17       76.61       48.08     36.62 o 
  -6   3  17       18.62       62.46     30.49 o 
  -5   3  17     3347.13     3446.79     61.42 o 
  -4   3  17      243.58      266.31     35.84 o 
  -3   3  17      147.32      146.86     32.32 o 
  -2   3  17     1454.48     1363.14     43.11 o 
  -1   3  17     2683.12     2659.85     99.07 o 
   0   3  17       40.22      -36.57     36.57 o 
   1   3  17      542.13      431.59     41.90 o 
   2   3  17      321.11      372.66     34.50 o 
   3   3  17      286.44      240.57     34.38 o 
   4   3  17      571.01      606.14     39.28 o 
   5   3  17     1266.49     1204.99     63.51 o 
   6   3  17        6.43       62.04     54.46 o 
   7   3  17       15.14      -24.33     47.86 o 
   8   3  17      575.95      580.20     53.96 o 
   9   3  17      310.46      303.18     87.63 o 
 -10   4  17      112.12       49.63     47.83 o 
  -9   4  17       87.07      126.76     42.92 o 
  -8   4  17      216.58      256.54     41.52 o 
  -7   4  17       54.26       76.59     35.66 o 
  -6   4  17      573.04      611.02     41.10 o 
  -5   4  17      174.75      117.41     30.32 o 
  -4   4  17      896.57      889.47     41.98 o 
  -3   4  17      220.04      282.81     34.14 o 
  -2   4  17     1552.44     1496.91     56.37 o 
  -1   4  17       92.81       46.67     38.78 o 
   0   4  17      685.33      655.02     45.58 o 
   1   4  17        7.71        1.36     31.36 o 
   2   4  17      895.71      866.46     40.35 o 
   3   4  17      563.54      498.32     36.77 o 
   4   4  17      140.79      147.06     33.92 o 
   5   4  17      373.47      402.05     37.69 o 
   6   4  17      365.66      329.83     36.29 o 
   7   4  17       54.62       42.92     36.13 o 
   8   4  17      154.25      185.78     51.16 o 
   9   4  17      151.84      115.06     54.36 o 
  -9   5  17      180.38      165.68     52.22 o 
  -8   5  17      104.24      194.59     43.74 o 
  -7   5  17     1022.86     1275.59     52.94 o 
  -6   5  17      136.31      103.18     37.11 o 
  -5   5  17       14.52        3.96     35.24 o 
  -4   5  17       87.35       85.28     34.43 o 
  -3   5  17      346.72      367.07     35.25 o 
  -2   5  17        1.64       23.09     30.53 o 
  -1   5  17      152.43      182.21     38.09 o 
   0   5  17       10.36       -3.83     37.81 o 
   1   5  17      580.13      455.53     43.36 o 
   2   5  17      322.95      302.52     34.57 o 
   3   5  17     2024.56     2130.84     56.49 o 
   4   5  17      185.88      207.65     35.14 o 
   5   5  17      395.15      345.97     39.13 o 
   6   5  17      599.31      587.41     40.39 o 
   7   5  17      624.37      719.07     54.61 o 
   8   5  17       33.13       -4.32     61.09 o 
   9   5  17       16.15      -18.04     53.91 o 
  -9   6  17       76.86       59.12     54.88 o 
  -8   6  17      390.89      358.84     46.83 o 
  -7   6  17       14.18       14.00     40.00 o 
  -6   6  17      295.32      354.98     40.85 o 
  -5   6  17      485.61      453.67     50.04 o 
  -4   6  17      236.89      223.80     36.23 o 
  -3   6  17     1111.25     1136.57     62.73 o 
  -2   6  17     1047.59     1031.25     44.55 o 
  -1   6  17      403.32      457.96     34.75 o 
   0   6  17        0.09        4.95     51.30 o 
   1   6  17      466.58      430.15     57.35 o 
   2   6  17     2830.62     2794.72     63.55 o 
   3   6  17       40.91      -13.69     32.91 o 
   4   6  17      236.39      222.15     36.13 o 
   5   6  17      798.17      921.79     94.25 o 
   6   6  17      259.82      331.46     47.62 o 
   7   6  17      342.21      423.76     71.83 o 
   8   6  17      187.35      162.21     52.48 o 
  -9   7  17        0.29       21.64     48.79 o 
  -8   7  17      243.01      248.24     46.41 o 
  -7   7  17      800.30      827.08     49.58 o 
  -6   7  17      467.08      376.34     54.16 o 
  -5   7  17      935.10      934.47     59.65 o 
  -4   7  17       22.97        2.90     34.75 o 
  -3   7  17     1011.81     1072.46     44.96 o 
  -2   7  17        2.56      -22.78     32.54 o 
  -1   7  17      359.29      341.66     34.72 o 
   0   7  17        0.23        0.87     36.64 o 
   1   7  17      152.48      130.28     32.62 o 
   2   7  17      756.20      715.84     40.86 o 
   3   7  17     1005.82     1092.37     53.81 o 
   4   7  17      178.16      144.92     43.02 o 
   5   7  17      135.66      168.98     37.87 o 
   6   7  17      197.50      262.53     57.78 o 
   7   7  17      233.27      342.94     51.87 o 
   8   7  17       15.46       17.58     51.71 o 
  -9   8  17       69.48      106.50     62.13 o 
  -8   8  17       84.67       71.53     44.82 o 
  -7   8  17        0.02       -7.99     52.54 o 
  -6   8  17      177.56      153.01     59.00 o 
  -5   8  17        1.05       22.12     49.30 o 
  -4   8  17       87.64       22.09     47.84 o 
  -3   8  17       24.57       26.49     47.43 o 
  -2   8  17      486.33      482.96     38.58 o 
  -1   8  17       81.67       89.41     35.60 o 
   0   8  17        0.47       -7.82     31.26 o 
   1   8  17       37.64       17.87     34.10 o 
   2   8  17       69.46       77.83     33.77 o 
   3   8  17        2.35      -10.62     34.79 o 
   4   8  17      598.47      492.53     40.59 o 
   5   8  17       27.55      -15.14     44.95 o 
   6   8  17        0.88       27.71     50.51 o 
   7   8  17       33.56       11.57     69.44 o 
   8   8  17        1.86      126.61     77.45 o 
  -8   9  17       10.76       20.27     60.97 o 
  -7   9  17       94.55       79.37     58.86 o 
  -6   9  17       36.81       75.94     54.41 o 
  -5   9  17      770.09      729.58     59.94 o 
  -4   9  17      184.06      126.45     49.12 o 
  -3   9  17       14.30       11.34     46.68 o 
  -2   9  17        4.89      -27.49     35.49 o 
  -1   9  17        6.25      -25.30     31.89 o 
   0   9  17      152.80      167.65     33.13 o 
   1   9  17       12.22        0.88     32.51 o 
   2   9  17       67.37       83.15     35.64 o 
   3   9  17      335.40      380.73     39.45 o 
   4   9  17       11.02       29.86     38.16 o 
   5   9  17        2.24       14.22     50.99 o 
   6   9  17       37.49       -5.15    129.87 o 
   7   9  17      151.18      158.80     52.54 o 
   8   9  17       29.02      -45.94     77.97 o 
  -8  10  17       19.27      166.66     71.79 o 
  -7  10  17       26.42       74.89     60.08 o 
  -6  10  17      137.74      144.25     56.53 o 
  -5  10  17        7.37      -67.18     67.18 o 
  -4  10  17      113.08       75.76     49.33 o 
  -3  10  17      520.13      548.93     55.25 o 
  -2  10  17     1590.50     1679.36     55.59 o 
  -1  10  17     1001.72      937.46     42.94 o 
   0  10  17      285.10      253.91     41.12 o 
   1  10  17      338.94      355.04     38.16 o 
   2  10  17      586.39      562.69     41.88 o 
   3  10  17       50.61       30.23     36.76 o 
   4  10  17       15.04       57.95     47.81 o 
   5  10  17       35.06      -34.02     47.94 o 
   6  10  17       80.75       40.67     53.60 o 
   7  10  17       94.13      161.45     54.44 o 
  -7  11  17      623.35      737.39     85.58 o 
  -6  11  17      395.11      400.73     61.75 o 
  -5  11  17       75.31       11.31     56.04 o 
  -4  11  17      188.26      210.14     53.62 o 
  -3  11  17      660.77      660.23     59.84 o 
  -2  11  17       35.52        3.50     45.69 o 
  -1  11  17      280.55      329.06     42.90 o 
   0  11  17        2.75       25.19     30.51 o 
   1  11  17      111.60      153.44     35.69 o 
   2  11  17      369.40      300.32     39.38 o 
   3  11  17      861.35      924.20     84.15 o 
   4  11  17       42.75      -39.12     66.96 o 
   5  11  17       31.36       26.31     50.35 o 
   6  11  17      319.98      350.09     56.90 o 
   7  11  17      269.63      276.01     66.57 o 
  -7  12  17       10.73      -63.49     63.49 o 
  -6  12  17      265.70      322.57     62.91 o 
  -5  12  17       12.99       22.86     54.66 o 
  -4  12  17       12.41      -27.09     67.79 o 
  -3  12  17        0.88      -53.04     53.04 o 
  -2  12  17      795.12      881.07     81.58 o 
  -1  12  17       71.67       55.24     46.62 o 
   0  12  17      486.31      466.74     35.84 o 
   1  12  17       17.46       17.41     31.50 o 
   2  12  17      129.08      159.11     39.26 o 
   3  12  17        2.32       30.34     49.96 o 
   4  12  17      396.23      415.43     64.57 o 
   5  12  17       31.43       66.62     61.13 o 
   6  12  17       63.48      112.29     58.70 o 
  -6  13  17      113.34      174.28     62.70 o 
  -5  13  17      926.89     1186.46     76.27 o 
  -4  13  17        2.38      -55.43     55.43 o 
  -3  13  17       76.69      140.64     54.91 o 
  -2  13  17        7.60       -7.15     47.04 o 
  -1  13  17     1186.01     1269.36     64.49 o 
   0  13  17       23.79      -16.01     37.44 o 
   1  13  17      333.53      440.93     49.57 o 
   2  13  17        7.69       -3.89     47.26 o 
   3  13  17       12.24      -38.74     57.52 o 
   4  13  17       10.31        2.22     52.33 o 
   5  13  17      195.80      254.36     57.56 o 
  -6  14  17       94.82      103.70     67.29 o 
  -5  14  17       11.15       31.14     61.52 o 
  -4  14  17      433.10      494.44     65.62 o 
  -3  14  17       89.59      200.98     55.22 o 
  -2  14  17        7.94      -32.40     50.41 o 
  -1  14  17      650.37      573.92     56.50 o 
   0  14  17     1011.80     1028.40     63.16 o 
   1  14  17       64.25       81.81     40.07 o 
   2  14  17       32.80       99.08     50.89 o 
   3  14  17      232.16      180.54     54.53 o 
   4  14  17      214.41      259.91     58.95 o 
   5  14  17        2.31      134.47     63.76 o 
  -5  15  17      451.51      503.27     81.97 o 
  -4  15  17       43.31       17.69     59.26 o 
  -3  15  17        2.04       10.08     73.75 o 
  -2  15  17      111.38      214.66     55.50 o 
  -1  15  17      133.56      171.32     53.62 o 
   0  15  17        2.02       -9.44     53.98 o 
   1  15  17      534.06      631.30    157.24 o 
   2  15  17       29.90       73.63     54.14 o 
   3  15  17       20.93       34.30     58.39 o 
   4  15  17      286.57      363.28     68.55 o 
  -3  16  17        0.73      -18.83     58.91 o 
  -2  16  17       15.69       -5.78     56.64 o 
  -1  16  17       97.58       26.98     56.41 o 
   0  16  17      193.95      154.89     79.27 o 
   1  16  17        1.66       27.01     55.78 o 
   2  16  17       18.80       45.25     63.05 o 
 -10   0  18      223.40      216.67     91.11 o 
  -9   0  18       92.42      157.85     81.88 o 
  -8   0  18      745.29      824.70     63.68 o 
  -7   0  18      313.45      316.88     64.91 o 
  -6   0  18       23.87       45.84     44.97 o 
  -5   0  18     1675.84     1758.33    103.07 o 
  -4   0  18     3743.98     3694.91    128.44 o 
  -3   0  18      730.88      832.06     73.96 o 
  -2   0  18      216.37      119.82     59.35 o 
  -1   0  18     3360.35     3227.02    114.78 o 
   0   0  18     1185.53     1232.77     77.36 o 
   1   0  18     1012.21     1203.36     74.66 o 
   2   0  18     2439.54     2249.74     99.55 o 
   3   0  18      597.37      750.55    123.69 o 
   4   0  18        1.26      -26.93     42.68 o 
   5   0  18       70.35      139.77     86.10 o 
   6   0  18     2392.79     2023.67     98.33 o 
   7   0  18       50.53       74.75     65.70 o 
   8   0  18       24.24      135.40     69.96 o 
   9   0  18      443.17      380.00     83.80 o 
  -9   1  18      478.50      530.98     87.19 o 
  -8   1  18      317.85      311.36     45.51 o 
  -7   1  18       53.15       64.32     34.91 o 
  -6   1  18      506.52      494.44     35.74 o 
  -5   1  18     1466.70     1571.69     43.90 o 
  -4   1  18       12.23       46.58     34.12 o 
  -3   1  18      636.59      685.71     51.09 o 
  -2   1  18        0.65       -5.20     40.18 o 
  -1   1  18       33.74       16.64     38.06 o 
   0   1  18      680.67      666.61     46.87 o 
   1   1  18     1506.11     1554.17     59.03 o 
   2   1  18      392.39      408.56     56.52 o 
   3   1  18      124.67      111.95     29.74 o 
   4   1  18     1023.17      965.21     38.37 o 
   5   1  18     1074.93     1192.97     47.65 o 
   6   1  18      315.39      303.47     38.18 o 
   7   1  18      350.08      443.85     48.95 o 
   8   1  18      138.57       49.49     58.17 o 
   9   1  18       42.33      -74.92     75.79 o 
  -9   2  18        9.77       -8.44     56.90 o 
  -8   2  18       61.61      119.88     42.47 o 
  -7   2  18      133.52      124.76     39.53 o 
  -6   2  18      406.16      447.57     35.61 o 
  -5   2  18      216.62      236.30     38.14 o 
  -4   2  18        6.28      -21.26     35.86 o 
  -3   2  18        1.01       -5.14     40.98 o 
  -2   2  18     1219.90     1257.41     55.15 o 
  -1   2  18       29.62       94.47     56.17 o 
   0   2  18      224.88      346.51     43.15 o 
   1   2  18       12.64        3.76     38.70 o 
   2   2  18       80.09       31.18     51.88 o 
   3   2  18      184.02      146.81     35.27 o 
   4   2  18      793.88      843.84     44.38 o 
   5   2  18      279.56      289.39     38.15 o 
   6   2  18      120.50      148.62     37.06 o 
   7   2  18      158.88      176.97     38.98 o 
   8   2  18       88.61      150.48     50.64 o 
   9   2  18       38.97       90.85     81.97 o 
  -9   3  18        3.94      -40.93     45.26 o 
  -8   3  18       19.39       37.00     41.73 o 
  -7   3  18      192.27      187.28     39.98 o 
  -6   3  18      527.24      525.19     36.71 o 
  -5   3  18       30.43       54.77     38.73 o 
  -4   3  18     1004.28     1059.00     45.25 o 
  -3   3  18       88.02       93.52     40.41 o 
  -2   3  18      218.50      226.71     41.46 o 
  -1   3  18       53.16       92.07     38.54 o 
   0   3  18        5.83      -27.44     37.90 o 
   1   3  18        1.33      -33.30     38.38 o 
   2   3  18     2318.06     2227.77     57.19 o 
   3   3  18      463.06      506.44     37.67 o 
   4   3  18      469.94      578.35     49.70 o 
   5   3  18       10.09       62.44     37.34 o 
   6   3  18      161.99      261.25     39.02 o 
   7   3  18       42.10       14.66     38.52 o 
   8   3  18       15.86       14.83     51.78 o 
  -9   4  18       64.98       61.15     45.45 o 
  -8   4  18       81.35       81.33     41.12 o 
  -7   4  18       18.14      -15.14     38.51 o 
  -6   4  18      139.40      206.95     38.61 o 
  -5   4  18      560.25      555.42     42.30 o 
  -4   4  18        8.04       -5.73     34.32 o 
  -3   4  18       37.13      -33.25     33.25 o 
  -2   4  18      174.89      223.65     41.00 o 
  -1   4  18      666.58      617.12     47.96 o 
   0   4  18       55.79       80.06     39.57 o 
   1   4  18      453.13      502.56     44.91 o 
   2   4  18       84.89       51.94     34.05 o 
   3   4  18      610.27      567.78     38.90 o 
   4   4  18       18.29       37.28     35.05 o 
   5   4  18       33.26       65.69     37.82 o 
   6   4  18      151.51      140.08     45.24 o 
   7   4  18      401.27      524.06     43.54 o 
   8   4  18      170.51      132.25     65.13 o 
  -9   5  18      110.73       83.95     57.90 o 
  -8   5  18        8.94       37.23     43.27 o 
  -7   5  18        0.52        2.63     39.90 o 
  -6   5  18       64.82      109.53     68.53 o 
  -5   5  18      647.50      644.69     42.94 o 
  -4   5  18       60.30      -13.21     36.04 o 
  -3   5  18       24.27      -13.07     32.93 o 
  -2   5  18      104.64       60.65     40.35 o 
  -1   5  18       48.39        8.43     37.48 o 
   0   5  18      133.29      164.88     40.26 o 
   1   5  18      205.47      187.62     35.83 o 
   2   5  18      367.69      381.46     36.81 o 
   3   5  18      100.73      149.73     34.35 o 
   4   5  18      123.56      143.01     56.45 o 
   5   5  18      164.44      171.53     39.15 o 
   6   5  18      107.57      185.45     40.43 o 
   7   5  18        0.42       -0.16     45.89 o 
   8   5  18      117.32      188.06     56.40 o 
  -9   6  18        3.98       46.11     49.60 o 
  -8   6  18       15.27       -4.46     44.38 o 
  -7   6  18       15.06      -14.19     45.47 o 
  -6   6  18      143.44      193.44     51.47 o 
  -5   6  18       54.73       21.04     47.64 o 
  -4   6  18      214.40      216.22     37.98 o 
  -3   6  18       47.37        8.51     41.87 o 
  -2   6  18        5.94      147.83     76.19 o 
  -1   6  18      108.69       98.42     41.85 o 
   0   6  18      466.27      503.63     49.51 o 
   1   6  18        6.48       11.20     51.88 o 
   2   6  18      271.49      254.92     35.99 o 
   3   6  18       80.28       69.92     34.97 o 
   4   6  18      427.94      447.81     40.79 o 
   5   6  18      188.48      140.12     39.11 o 
   6   6  18        1.02       44.91     80.49 o 
   7   6  18       82.24      119.88     51.13 o 
   8   6  18        0.47      -32.03     54.11 o 
  -9   7  18       16.54      -29.27     49.89 o 
  -8   7  18        0.86       65.49     45.93 o 
  -7   7  18      424.39      432.34     59.59 o 
  -6   7  18      155.34      277.18     56.07 o 
  -5   7  18        1.28       24.41     49.78 o 
  -4   7  18      512.30      489.49     54.21 o 
  -3   7  18      461.45      475.23     40.03 o 
  -2   7  18       71.02       62.64     36.51 o 
  -1   7  18      135.95      148.20     41.52 o 
   0   7  18        0.45      -23.41     40.15 o 
   1   7  18      113.35       65.85     47.77 o 
   2   7  18      221.71      299.45     36.91 o 
   3   7  18     1109.04     1216.80     49.52 o 
   4   7  18      184.61      163.85     38.43 o 
   5   7  18        9.63      -38.15     38.15 o 
   6   7  18      168.60      249.63     52.18 o 
   7   7  18      102.88       67.87     77.27 o 
   8   7  18      107.54      118.17     55.50 o 
  -8   8  18        6.36       11.23     59.96 o 
  -7   8  18      294.41      350.56     63.27 o 
  -6   8  18      468.00      560.01     61.83 o 
  -5   8  18     1083.59     1190.11     67.50 o 
  -4   8  18       90.47       36.68     49.22 o 
  -3   8  18      678.89      729.02     43.22 o 
  -2   8  18     1730.34     1850.35     77.14 o 
  -1   8  18      524.24      457.99     48.06 o 
   0   8  18      103.09       57.05     60.87 o 
   1   8  18      185.43      187.30     35.61 o 
   2   8  18      692.01      705.94     43.42 o 
   3   8  18     1096.39     1136.91     48.66 o 
   4   8  18      177.29      219.70     39.84 o 
   5   8  18       16.68      -33.04     47.00 o 
   6   8  18       37.80       33.48     51.90 o 
   7   8  18      742.19      855.50     63.62 o 
  -8   9  18       28.30       14.94    123.87 o 
  -7   9  18      277.96      352.75     64.33 o 
  -6   9  18       42.75       22.48     55.59 o 
  -5   9  18       20.78       62.17     55.70 o 
  -4   9  18       19.01       -2.72     50.67 o 
  -3   9  18      150.90      136.96     49.44 o 
  -2   9  18      281.87      249.79     40.67 o 
  -1   9  18     2065.57     2008.42     56.22 o 
   0   9  18       59.10       -7.98     40.87 o 
   1   9  18       14.08      -12.03     50.12 o 
   2   9  18      897.74      907.70     46.75 o 
   3   9  18     2143.79     2194.72     62.26 o 
   4   9  18       56.43      107.45     38.89 o 
   5   9  18        2.76       13.12     82.45 o 
   6   9  18      267.89      225.93     56.13 o 
   7   9  18      102.77       74.05     56.09 o 
  -7  10  18        0.29       -8.63     62.44 o 
  -6  10  18      163.89      186.79     59.90 o 
  -5  10  18        0.97       -5.57     56.88 o 
  -4  10  18       80.84      141.07     53.70 o 
  -3  10  18      127.61      166.87     51.99 o 
  -2  10  18      979.39      893.70     47.46 o 
  -1  10  18        1.64       21.90     34.96 o 
   0  10  18      225.68      298.42     50.56 o 
   1  10  18      205.58      190.40     42.74 o 
   2  10  18      333.75      339.51     59.43 o 
   3  10  18        3.35       35.78     37.60 o 
   4  10  18      239.68      297.85    100.20 o 
   5  10  18        4.20       35.68     50.40 o 
   6  10  18       27.16       81.93     55.07 o 
   7  10  18       49.72       43.06     58.50 o 
  -7  11  18       48.30      109.76     64.98 o 
  -6  11  18       82.98       28.32    111.77 o 
  -5  11  18      202.82      230.33     67.18 o 
  -4  11  18       41.66      -36.11     55.23 o 
  -3  11  18      416.59      510.05     59.20 o 
  -2  11  18        3.75       49.41     48.32 o 
  -1  11  18      415.21      423.38     41.01 o 
   0  11  18      227.43      265.08     49.16 o 
   1  11  18      411.78      460.37     42.10 o 
   2  11  18       22.39       27.02     38.48 o 
   3  11  18        3.07       30.37     59.65 o 
   4  11  18      473.22      425.01     66.74 o 
   5  11  18      117.90      263.53     98.63 o 
   6  11  18       11.75        7.52     79.32 o 
  -6  12  18        5.62       47.16     62.24 o 
  -5  12  18      593.38      628.52     93.46 o 
  -4  12  18      211.65      260.11     58.82 o 
  -3  12  18      170.49      225.76     96.11 o 
  -2  12  18        1.67        8.87     48.55 o 
  -1  12  18      247.20      128.12     98.29 o 
   0  12  18      255.79      307.51     61.84 o 
   1  12  18       13.14      -36.49     38.82 o 
   2  12  18       14.76      -39.94     39.94 o 
   3  12  18       19.55      -17.99     51.07 o 
   4  12  18      145.90      132.48     55.40 o 
   5  12  18       95.97       85.72     58.05 o 
  -6  13  18       57.22      109.50     67.71 o 
  -5  13  18       55.00       70.93     63.79 o 
  -4  13  18      152.28      178.73     84.10 o 
  -3  13  18       63.90       81.68     57.26 o 
  -2  13  18        0.63      -36.92     65.57 o 
  -1  13  18      170.73      158.37     51.41 o 
   0  13  18       10.53       51.25     39.64 o 
   1  13  18       44.10       29.56     46.12 o 
   2  13  18       12.13       25.39     51.00 o 
   3  13  18       40.00      315.73    292.16 o 
   4  13  18       30.22       18.49    142.84 o 
   5  13  18       54.04       61.89     60.99 o 
  -5  14  18        5.47      -18.91    155.11 o 
  -4  14  18        0.03      -20.20     61.83 o 
  -3  14  18       11.04       54.07     57.34 o 
  -2  14  18       38.14       68.74     54.14 o 
  -1  14  18        3.41      -29.62     50.68 o 
   0  14  18        0.28       24.71     52.78 o 
   1  14  18       10.54      -49.70     49.70 o 
   2  14  18       20.12      -27.41     49.65 o 
   3  14  18       58.09       94.35     56.07 o 
   4  14  18       28.29       77.80     59.41 o 
  -4  15  18       12.95      -50.66     80.10 o 
  -3  15  18       71.94       78.22     65.05 o 
  -2  15  18        0.20       25.02     56.57 o 
  -1  15  18       26.63       49.54     54.40 o 
   0  15  18       58.08      112.96     56.30 o 
   1  15  18      284.97      190.92     81.36 o 
   2  15  18       18.24      -53.83     58.43 o 
   3  15  18        0.42       18.47     58.29 o 
  -1  16  18      243.92      236.93     61.22 o 
   0  16  18      311.13      324.23     88.76 o 
   1  16  18        1.23       14.79     89.80 o 
  -9   1  19      224.63      380.33    166.81 o 
  -8   1  19       11.88       35.38     45.53 o 
  -7   1  19       89.50       72.58     36.48 o 
  -6   1  19        0.27       16.78     45.16 o 
  -5   1  19       38.88       58.05     48.43 o 
  -4   1  19       21.39       13.15     45.14 o 
  -3   1  19      442.91      484.10     53.52 o 
  -2   1  19      324.32      337.65     47.24 o 
  -1   1  19      929.75      889.06     51.98 o 
   0   1  19     1748.64     1593.81     88.58 o 
   1   1  19     2603.54     2769.78    118.39 o 
   2   1  19     1017.97      983.41     54.42 o 
   3   1  19      176.21      212.51     37.14 o 
   4   1  19      427.32      395.14     39.92 o 
   5   1  19      439.30      419.20     40.86 o 
   6   1  19       12.48      -14.35     37.40 o 
   7   1  19      310.57      402.75     51.89 o 
   8   1  19       16.70       15.30     50.70 o 
  -9   2  19        3.24       23.63     57.34 o 
  -8   2  19      581.03      632.70     49.50 o 
  -7   2  19      228.02      198.07     50.45 o 
  -6   2  19      198.52      239.81     42.93 o 
  -5   2  19     1705.83     1956.85     58.70 o 
  -4   2  19     1613.93     1568.99     64.65 o 
  -3   2  19      130.02       78.87     42.98 o 
  -2   2  19        1.14       33.78     46.47 o 
  -1   2  19      322.82      336.81     44.26 o 
   0   2  19      252.63      340.01     49.03 o 
   1   2  19      224.75      280.31     42.79 o 
   2   2  19     1908.75     1946.94    105.46 o 
   3   2  19      275.59      315.58     37.56 o 
   4   2  19       36.03       -5.57     36.02 o 
   5   2  19      525.61      602.18     43.64 o 
   6   2  19      792.12      815.69     47.12 o 
   7   2  19       44.40      118.58     60.95 o 
   8   2  19       24.38      -30.49     54.30 o 
  -9   3  19      516.48      539.14     54.23 o 
  -8   3  19        1.75       -6.86     44.22 o 
  -7   3  19      302.44      311.55     43.96 o 
  -6   3  19        0.06       -5.97     44.08 o 
  -5   3  19      101.72      158.12     42.05 o 
  -4   3  19       44.84       39.76     45.71 o 
  -3   3  19      764.52      813.80     69.87 o 
  -2   3  19      410.98      513.47     47.70 o 
  -1   3  19       53.78       77.02     42.94 o 
   0   3  19      193.46      276.85     53.60 o 
   1   3  19      431.69      488.00     46.57 o 
   2   3  19       52.29      151.22     35.56 o 
   3   3  19      415.54      398.18     39.04 o 
   4   3  19      877.16      839.52     48.92 o 
   5   3  19     1056.68     1073.22     48.90 o 
   6   3  19       54.36       46.29     40.86 o 
   7   3  19      235.78      300.54     50.29 o 
   8   3  19       58.99       43.25     73.18 o 
  -9   4  19        0.04        3.40     47.78 o 
  -8   4  19      290.54      270.81     45.13 o 
  -7   4  19        6.97       11.82     55.17 o 
  -6   4  19      526.07      538.02     56.00 o 
  -5   4  19       67.52       59.31     39.72 o 
  -4   4  19      198.66      220.65     41.71 o 
  -3   4  19       50.64       -5.15     42.50 o 
  -2   4  19       83.30       94.38     40.35 o 
  -1   4  19       63.39       31.69     41.45 o 
   0   4  19      398.08      321.54     44.42 o 
   1   4  19       78.20       33.64     41.02 o 
   2   4  19      212.71      268.86     50.02 o 
   3   4  19      131.58      181.69     36.79 o 
   4   4  19      971.11      916.36     55.87 o 
   5   4  19      181.51      177.21     39.81 o 
   6   4  19      405.44      405.10     67.67 o 
   7   4  19       85.18      114.35     48.28 o 
   8   4  19       20.42      144.00     91.37 o 
  -9   5  19       64.26       63.80     49.39 o 
  -8   5  19       56.21      -13.60     45.30 o 
  -7   5  19      295.95      341.03     57.27 o 
  -6   5  19        1.32       12.85     51.58 o 
  -5   5  19      884.99      775.71     46.46 o 
  -4   5  19      178.20      156.62     39.16 o 
  -3   5  19       24.75       36.96     44.18 o 
  -2   5  19      478.78      447.88     79.75 o 
  -1   5  19     1500.37     1544.24     83.28 o 
   0   5  19        0.90      -34.65     40.79 o 
   1   5  19       75.35      125.19     41.99 o 
   2   5  19      588.39      654.00     40.71 o 
   3   5  19      828.67      768.51     49.65 o 
   4   5  19       15.41       24.42     38.13 o 
   5   5  19       10.68       10.22     40.41 o 
   6   5  19      168.49      192.99     59.81 o 
   7   5  19       36.00       83.34     54.05 o 
   8   5  19        8.67      -19.11     58.06 o 
  -8   6  19       15.29      -83.71     83.71 o 
  -7   6  19      112.90       91.11     86.28 o 
  -6   6  19     1315.31     1485.46    104.03 o 
  -5   6  19      685.96      821.85     61.92 o 
  -4   6  19       12.79       -3.30     51.11 o 
  -3   6  19       68.88       61.14     44.74 o 
  -2   6  19      344.26      350.44     45.99 o 
  -1   6  19       87.90       48.51     42.09 o 
   0   6  19      175.69      219.03     43.73 o 
   1   6  19        9.07      -40.92     40.92 o 
   2   6  19        0.33      -27.53     34.69 o 
   3   6  19     1316.24     1376.82     51.05 o 
   4   6  19     1400.82     1515.64     54.39 o 
   5   6  19       25.53       15.20     40.72 o 
   6   6  19        1.57       23.12     51.01 o 
   7   6  19      227.02      290.02    119.39 o 
  -8   7  19       82.71      183.17     83.71 o 
  -7   7  19       37.26       97.25     58.63 o 
  -6   7  19       73.47       35.40     74.18 o 
  -5   7  19      397.06      335.38     58.11 o 
  -4   7  19      102.36      125.35     51.53 o 
  -3   7  19        1.21      -37.57     37.57 o 
  -2   7  19      405.12      483.40     50.43 o 
  -1   7  19     1193.79     1142.00     57.29 o 
   0   7  19        8.48       -8.27     41.59 o 
   1   7  19        1.53       -8.73     37.73 o 
   2   7  19     1117.98     1165.84     47.76 o 
   3   7  19      195.86      172.08     37.90 o 
   4   7  19       58.31       38.88     39.65 o 
   5   7  19       81.74      108.40     43.16 o 
   6   7  19        1.03       54.52     52.49 o 
   7   7  19        2.65       44.84     79.58 o 
  -8   8  19        0.12      -25.92     64.53 o 
  -7   8  19       57.20      208.15     63.34 o 
  -6   8  19       54.38       38.20     59.79 o 
  -5   8  19      228.64      219.10     56.21 o 
  -4   8  19       17.52       13.38     50.28 o 
  -3   8  19        3.86       -7.19     38.05 o 
  -2   8  19       51.14       34.37     46.26 o 
  -1   8  19      513.79      501.19     73.70 o 
   0   8  19        4.99       45.85     44.59 o 
   1   8  19      153.34       97.96     38.50 o 
   2   8  19       49.02       -0.17     35.41 o 
   3   8  19      105.22      103.35     37.70 o 
   4   8  19       13.21       95.92     40.69 o 
   5   8  19       14.14       61.43     51.04 o 
   6   8  19       15.66      106.80     54.91 o 
   7   8  19        4.36       62.48     77.62 o 
  -7   9  19        0.19       26.02     86.67 o 
  -6   9  19        5.04       21.72     63.78 o 
  -5   9  19      129.68      189.28    117.91 o 
  -4   9  19       56.58       77.32     58.56 o 
  -3   9  19        0.60        3.44     50.58 o 
  -2   9  19       57.69       46.10     47.52 o 
  -1   9  19      325.52      480.52     68.22 o 
   0   9  19      388.01      364.17     48.28 o 
   1   9  19      209.65      187.97     38.45 o 
   2   9  19      196.35      201.53     40.06 o 
   3   9  19       10.01       88.84     40.30 o 
   4   9  19      271.44      271.31     63.74 o 
   5   9  19       49.03       33.33     55.26 o 
   6   9  19        1.13       37.91     56.83 o 
  -7  10  19      160.70      388.21     88.84 o 
  -6  10  19      382.92      541.40    100.81 o 
  -5  10  19      260.08      209.92     61.35 o 
  -4  10  19       34.30        3.69     80.75 o 
  -3  10  19       88.95       43.67     54.01 o 
  -2  10  19      618.08      679.30     47.32 o 
  -1  10  19      179.25       50.71     47.21 o 
   0  10  19        1.85      -45.79     45.79 o 
   1  10  19       54.94       33.05     40.16 o 
   2  10  19       19.70       49.13     38.33 o 
   3  10  19      337.40      331.06     43.25 o 
   4  10  19      308.57      349.90     55.72 o 
   5  10  19       93.46      209.85     55.33 o 
   6  10  19      150.12       86.61     59.63 o 
  -6  11  19        0.28      -62.02     62.02 o 
  -5  11  19      235.34      248.38     62.66 o 
  -4  11  19       16.40       -2.56     56.39 o 
  -3  11  19        1.00      -19.34     55.64 o 
  -2  11  19       58.75      135.39     51.74 o 
  -1  11  19     1166.90     1270.12     91.80 o 
   0  11  19      251.55      178.43     50.72 o 
   1  11  19        0.19       -0.30     39.75 o 
   2  11  19      289.84      233.75     41.77 o 
   3  11  19      129.77      126.78     50.33 o 
   4  11  19       38.54       59.32    116.56 o 
   5  11  19       73.53      100.42     57.35 o 
  -6  12  19      171.78      178.48     69.50 o 
  -5  12  19       59.95       68.70     65.13 o 
  -4  12  19      225.34      213.91     61.07 o 
  -3  12  19       10.76      -34.22     55.59 o 
  -2  12  19      451.07      430.18     56.63 o 
  -1  12  19       18.72       39.33     76.84 o 
   0  12  19      215.66      331.59     62.91 o 
   1  12  19      119.05      130.73     42.94 o 
   2  12  19       66.08      156.80     42.73 o 
   3  12  19       75.30      123.75     54.39 o 
   4  12  19       19.44       -4.22     54.83 o 
   5  12  19        8.01       25.89     59.44 o 
  -5  13  19       71.25      124.42     67.49 o 
  -4  13  19       25.17      -26.56     65.12 o 
  -3  13  19      375.10      420.16     61.99 o 
  -2  13  19       17.49       -7.39     53.73 o 
  -1  13  19       45.06       20.87     75.10 o 
   0  13  19      143.75      256.03     55.62 o 
   1  13  19      412.21      427.72     46.54 o 
   2  13  19       10.38        7.28     55.78 o 
   3  13  19      108.60      124.46     55.89 o 
   4  13  19      252.85      199.18     94.59 o 
  -4  14  19      401.20      415.68     71.62 o 
  -3  14  19       69.81       58.58     59.39 o 
  -2  14  19       24.17      -55.27     55.27 o 
  -1  14  19       44.88       67.14     55.21 o 
   0  14  19      275.21      235.03     81.71 o 
   1  14  19       35.84       61.98     53.79 o 
   2  14  19      254.97      386.50     59.09 o 
   3  14  19       39.22      143.22     57.98 o 
  -2  15  19       46.22      170.09     65.18 o 
  -1  15  19        7.64       48.34     56.62 o 
   0  15  19      205.37      178.04     90.15 o 
   1  15  19      375.30      519.49    100.50 o 
  -9   0  20      124.27       -2.18     86.15 o 
  -8   0  20      305.44      488.95     84.23 o 
  -7   0  20      200.12      219.32     55.47 o 
  -6   0  20      108.39      124.17     75.01 o 
  -5   0  20      481.33      495.91     75.36 o 
  -4   0  20      676.15      738.25     80.58 o 
  -3   0  20       68.03        1.74     65.52 o 
  -2   0  20     1332.32     1370.52     86.15 o 
  -1   0  20        7.61       27.41     56.65 o 
   0   0  20     1092.97      797.25     73.88 o 
   1   0  20      183.88      126.26     62.13 o 
   2   0  20     1677.09     1902.63     96.94 o 
   3   0  20      112.45       14.88     64.04 o 
   4   0  20      437.78      500.59     51.87 o 
   5   0  20     1245.27     1233.99     86.15 o 
   6   0  20     1305.05     1513.40     96.41 o 
   7   0  20       97.68       95.54     70.83 o 
   8   0  20        0.58      161.07     78.32 o 
  -9   1  20      216.70      270.74     67.92 o 
  -8   1  20        5.67       28.13     47.35 o 
  -7   1  20      512.68      553.39     50.30 o 
  -6   1  20       68.81        3.48     77.97 o 
  -5   1  20       96.52       29.01     94.67 o 
  -4   1  20      674.44      767.36     57.71 o 
  -3   1  20      935.69     1089.55     60.78 o 
  -2   1  20       49.72       26.53     42.83 o 
  -1   1  20        0.23        0.04     40.22 o 
   0   1  20       78.71      111.13     40.39 o 
   1   1  20      737.78      885.34     53.25 o 
   2   1  20      188.04      209.82     47.37 o 
   3   1  20      740.71      706.88     45.58 o 
   4   1  20       68.28       69.34     37.91 o 
   5   1  20      192.37      223.68     40.52 o 
   6   1  20      498.13      532.43     84.71 o 
   7   1  20      547.95      573.38     67.22 o 
   8   1  20        0.85      -16.54     51.66 o 
  -9   2  20        0.75      -58.82     58.82 o 
  -8   2  20      125.02      157.93     49.50 o 
  -7   2  20        1.57       18.89     52.80 o 
  -6   2  20      152.29      209.32     43.92 o 
  -5   2  20       29.38       33.16     53.13 o 
  -4   2  20       37.84       40.30     47.24 o 
  -3   2  20       96.12       56.41     46.84 o 
  -2   2  20      470.80      527.05     48.26 o 
  -1   2  20       41.63        6.61     41.53 o 
   0   2  20      127.99       81.37     42.79 o 
   1   2  20      169.39      121.11     43.71 o 
   2   2  20      564.39      672.95     52.65 o 
   3   2  20      214.93      256.59     50.78 o 
   4   2  20      364.86      364.33     41.34 o 
   5   2  20        1.69       24.80     38.72 o 
   6   2  20       19.02       28.09     41.52 o 
   7   2  20       90.68       20.00     48.90 o 
   8   2  20       43.34       76.63     53.96 o 
  -8   3  20       16.56      -59.10     59.10 o 
  -7   3  20        2.74        1.16     87.02 o 
  -6   3  20        0.56      -10.71     43.21 o 
  -5   3  20      716.81      781.86     59.92 o 
  -4   3  20       96.27      100.11     46.11 o 
  -3   3  20       19.40       22.73     45.29 o 
  -2   3  20      117.24      173.63     47.34 o 
  -1   3  20     1411.25     1275.94     59.55 o 
   0   3  20       10.41       52.83     42.13 o 
   1   3  20      166.14      175.22     43.47 o 
   2   3  20        8.41      -13.89     42.28 o 
   3   3  20       70.90       65.55     37.29 o 
   4   3  20       86.37      100.95     38.08 o 
   5   3  20      388.71      503.65     44.65 o 
   6   3  20        0.64       53.32     41.49 o 
   7   3  20      183.26      227.99     68.89 o 
  -8   4  20       27.10       31.65     61.69 o 
  -7   4  20        1.87       -6.01     53.81 o 
  -6   4  20      322.94      375.59     58.58 o 
  -5   4  20       43.98       29.64     50.25 o 
  -4   4  20       34.28        4.50     48.33 o 
  -3   4  20       24.92      -35.29     43.50 o 
  -2   4  20       30.47       42.17     42.69 o 
  -1   4  20      229.05      230.15     46.73 o 
   0   4  20       90.79       53.06     43.48 o 
   1   4  20      159.17      166.47     44.51 o 
   2   4  20      422.30      396.72     42.72 o 
   3   4  20      134.58      196.08     38.08 o 
   4   4  20      355.66      315.44     41.29 o 
   5   4  20       79.72       73.51     47.08 o 
   6   4  20        1.31       13.82     42.14 o 
   7   4  20        8.01        1.19     54.57 o 
  -8   5  20       29.21      -10.68     61.02 o 
  -7   5  20       92.44       71.61     79.36 o 
  -6   5  20      101.53       55.28     53.78 o 
  -5   5  20      119.11      177.72     55.14 o 
  -4   5  20       87.68      134.45     50.16 o 
  -3   5  20       11.52      -45.98     45.98 o 
  -2   5  20       72.75       71.02     42.38 o 
  -1   5  20       34.33       65.94     44.50 o 
   0   5  20       20.84      -42.81     42.81 o 
   1   5  20       43.59       49.51     44.35 o 
   2   5  20       11.76        6.38     35.83 o 
   3   5  20       62.41      113.56     36.92 o 
   4   5  20        0.33       -5.43     37.88 o 
   5   5  20        1.59      -34.48     42.65 o 
   6   5  20      245.70      249.15     45.32 o 
   7   5  20      130.79      251.25     82.19 o 
  -8   6  20      114.41       72.85     71.05 o 
  -7   6  20        2.56      -65.35     65.35 o 
  -6   6  20       88.49       43.89     56.28 o 
  -5   6  20        0.02      -54.50     54.50 o 
  -4   6  20       41.26       57.58     51.37 o 
  -3   6  20      126.87       88.01     68.05 o 
  -2   6  20       36.04       32.78     45.33 o 
  -1   6  20       24.26       42.23     45.41 o 
   0   6  20      166.21      161.80     47.26 o 
   1   6  20       46.92       37.32     44.67 o 
   2   6  20      172.26      213.79     37.37 o 
   3   6  20       11.46       22.09     46.52 o 
   4   6  20       10.61       53.63     40.04 o 
   5   6  20      184.10      133.51     43.22 o 
   6   6  20       32.29       32.72     87.63 o 
   7   6  20        5.92       86.91     93.33 o 
  -8   7  20       36.45       81.17     64.61 o 
  -7   7  20       76.98      105.21     63.48 o 
  -6   7  20      111.39       72.33     72.79 o 
  -5   7  20      620.67      753.80     64.94 o 
  -4   7  20      191.99      228.16     81.19 o 
  -3   7  20      106.95       82.05     48.47 o 
  -2   7  20      104.81      100.63     46.86 o 
  -1   7  20      748.97      834.91     55.77 o 
   0   7  20        7.84       -1.64     45.45 o 
   1   7  20      333.32      285.43     49.73 o 
   2   7  20       62.28       13.89     37.40 o 
   3   7  20       51.69       44.57     37.89 o 
   4   7  20      306.96      341.31     44.88 o 
   5   7  20       56.58       90.18     44.11 o 
   6   7  20        4.01       41.53     55.76 o 
   7   7  20       17.36       16.43    104.72 o 
  -7   8  20       87.85      100.73     66.18 o 
  -6   8  20      594.31      726.68    149.32 o 
  -5   8  20       78.59      187.68     60.64 o 
  -4   8  20       80.53       63.09     54.57 o 
  -3   8  20       35.87      -35.62     47.97 o 
  -2   8  20      447.53      359.45     52.15 o 
  -1   8  20      211.87      153.56     48.42 o 
   0   8  20      550.66      600.17     79.62 o 
   1   8  20      161.72      171.69     51.99 o 
   2   8  20       50.03       10.43     37.27 o 
   3   8  20      419.25      474.67     45.02 o 
   4   8  20     1173.19     1067.61     66.00 o 
   5   8  20       41.95       80.60     55.12 o 
   6   8  20        9.85      -52.12     57.77 o 
  -7   9  20        0.78       59.37    120.47 o 
  -6   9  20      109.42      143.39     65.54 o 
  -5   9  20      854.29      950.21     70.61 o 
  -4   9  20       35.50      141.26     55.73 o 
  -3   9  20       97.78       95.63     77.01 o 
  -2   9  20      922.97      935.77     60.38 o 
  -1   9  20     1709.55     1848.17     71.81 o 
   0   9  20      322.80      309.61     73.96 o 
   1   9  20       14.63      -16.78     47.44 o 
   2   9  20      201.97      164.40     43.95 o 
   3   9  20       74.95      101.38     40.58 o 
   4   9  20       24.57      103.53     44.07 o 
   5   9  20      134.89      113.69     66.13 o 
   6   9  20       34.23      -59.69     59.69 o 
  -6  10  20       30.40       47.55     65.33 o 
  -5  10  20        0.78      -59.76     59.76 o 
  -4  10  20      338.86      299.28     61.31 o 
  -3  10  20        0.07       21.15     77.45 o 
  -2  10  20      251.78      140.01     79.71 o 
  -1  10  20       70.16       62.65     50.04 o 
   0  10  20      832.45      874.62    101.07 o 
   1  10  20       13.91      -10.82     41.47 o 
   2  10  20        4.94       71.08     41.53 o 
   3  10  20      264.35      305.87     44.23 o 
   4  10  20      149.09      176.57     56.46 o 
   5  10  20       26.18      -51.63     57.19 o 
  -6  11  20       43.49       21.00     69.62 o 
  -5  11  20       23.65       15.25     68.48 o 
  -4  11  20      180.53      239.54     67.53 o 
  -3  11  20      416.65      486.63     63.24 o 
  -2  11  20        2.89      146.19     78.05 o 
  -1  11  20       23.74      -50.01     50.01 o 
   0  11  20       90.50      164.37     52.05 o 
   1  11  20       88.96      178.68     44.60 o 
   2  11  20       51.44       33.65     42.37 o 
   3  11  20       89.96      -17.32     51.48 o 
   4  11  20        1.09       30.32     57.28 o 
   5  11  20       40.83       43.59     78.84 o 
  -5  12  20       27.09       70.82     66.08 o 
  -4  12  20      128.42      222.29     65.91 o 
  -3  12  20       80.77      110.59     59.43 o 
  -2  12  20       98.49       94.24     85.19 o 
  -1  12  20       48.38       52.21     80.93 o 
   0  12  20        2.69       27.03     51.08 o 
   1  12  20      148.68      227.60     55.07 o 
   2  12  20      315.16      340.13     46.39 o 
   3  12  20       62.14      160.10     87.15 o 
   4  12  20      103.98      115.01     58.61 o 
  -4  13  20        6.69       15.11     66.89 o 
  -3  13  20       95.71       75.37     61.04 o 
  -2  13  20       91.16      146.62     90.93 o 
  -1  13  20       27.94      465.71     92.67 o 
   0  13  20       34.56      -41.68     76.66 o 
   1  13  20       38.17       51.65     45.79 o 
   2  13  20       15.79        0.72     53.51 o 
   3  13  20       64.64       63.42     59.16 o 
  -2  14  20        5.23      -58.85     58.85 o 
  -1  14  20       39.34      -83.54     83.54 o 
   0  14  20       72.07       36.63     87.37 o 
   1  14  20        0.44       59.78     78.66 o 
  -8   1  21       36.25      136.01    100.85 o 
  -7   1  21      273.19      257.24     64.70 o 
  -6   1  21      229.79      298.16     61.34 o 
  -5   1  21      148.36      125.22     76.31 o 
  -4   1  21      140.64      203.60     55.98 o 
  -3   1  21      330.43      338.98     52.48 o 
  -2   1  21      167.92      156.60     48.60 o 
  -1   1  21       84.06      113.53     68.96 o 
   0   1  21      168.11      120.32     68.44 o 
   1   1  21       51.80      -38.31     42.20 o 
   2   1  21       49.98      112.04     46.80 o 
   3   1  21       37.08       88.24     50.14 o 
   4   1  21        1.22       20.99     39.45 o 
   5   1  21        0.73        4.45     48.42 o 
   6   1  21      151.06      134.70     49.38 o 
   7   1  21      144.25       69.12     54.11 o 
  -8   2  21      136.97       98.07     61.77 o 
  -7   2  21       11.15      -23.49     92.93 o 
  -6   2  21       58.23       45.06     58.60 o 
  -5   2  21      202.25      175.83     53.99 o 
  -4   2  21        2.78       32.81     50.44 o 
  -3   2  21      111.57      115.97     48.69 o 
  -2   2  21      340.49      380.31     51.57 o 
  -1   2  21      863.67      772.31     53.94 o 
   0   2  21        1.14        9.68     43.93 o 
   1   2  21      832.65      822.18     55.28 o 
   2   2  21     1919.54     1823.42     70.79 o 
   3   2  21       49.15       22.79     39.78 o 
   4   2  21      235.82      198.45     41.69 o 
   5   2  21      564.36      535.98     45.66 o 
   6   2  21      227.14      182.13     52.46 o 
   7   2  21      118.76      116.64     53.34 o 
  -8   3  21       35.18       73.57     65.79 o 
  -7   3  21      427.79      514.97    103.12 o 
  -6   3  21      174.46      162.08     60.10 o 
  -5   3  21        6.86       57.54     52.04 o 
  -4   3  21       32.15       75.19     50.18 o 
  -3   3  21      162.98      124.76     48.06 o 
  -2   3  21       55.54       61.15     47.46 o 
  -1   3  21       58.70       43.66     46.16 o 
   0   3  21      551.46      616.06     52.40 o 
   1   3  21      523.75      491.08     74.57 o 
   2   3  21      588.23      490.61     52.51 o 
   3   3  21     1238.36     1370.28     54.29 o 
   4   3  21      113.26      113.56     40.49 o 
   5   3  21       11.95       95.28     41.25 o 
   6   3  21      438.60      482.03     48.52 o 
   7   3  21      179.47      117.65     55.84 o 
  -8   4  21      111.92       33.63     66.14 o 
  -7   4  21        0.87       12.40     61.56 o 
  -6   4  21      285.97      390.62     88.67 o 
  -5   4  21       20.26       59.22     52.01 o 
  -4   4  21      353.42      415.05     53.96 o 
  -3   4  21        1.30      -29.84     45.86 o 
  -2   4  21      275.06      310.29     50.94 o 
  -1   4  21      150.95       96.01     47.95 o 
   0   4  21       94.20       93.82     46.79 o 
   1   4  21      126.36       68.41     46.16 o 
   2   4  21      540.29      629.28     87.15 o 
   3   4  21       50.36      104.92     39.86 o 
   4   4  21      615.72      667.87     47.66 o 
   5   4  21       38.69       24.94     45.69 o 
   6   4  21       15.06       -7.61     44.33 o 
   7   4  21       76.81      156.05     61.09 o 
  -8   5  21       12.12        0.44     88.84 o 
  -7   5  21       22.31       96.74     61.38 o 
  -6   5  21      232.35      298.56     95.72 o 
  -5   5  21      634.76      755.83     91.98 o 
  -4   5  21      208.76      212.92     52.09 o 
  -3   5  21       75.73       44.96     48.34 o 
  -2   5  21      182.99      248.64     49.62 o 
  -1   5  21      236.19      314.91     50.62 o 
   0   5  21       21.40      -30.46     46.30 o 
   1   5  21      639.28      610.44     53.12 o 
   2   5  21        1.33      -39.03     39.03 o 
   3   5  21      308.58      316.75     41.63 o 
   4   5  21      446.01      477.51     45.54 o 
   5   5  21      436.06      479.71     49.84 o 
   6   5  21        0.04      -18.85     45.76 o 
  -7   6  21        3.91       -2.09     62.84 o 
  -6   6  21       83.68      140.74     65.02 o 
  -5   6  21       28.46       64.13     83.28 o 
  -4   6  21      440.51      352.04     55.06 o 
  -3   6  21      133.55      125.69     58.65 o 
  -2   6  21       84.28       86.14     48.01 o 
  -1   6  21     1728.29     1731.06     71.00 o 
   0   6  21      576.62      563.85     60.13 o 
   1   6  21        2.67      -21.85     48.77 o 
   2   6  21      141.78      131.26     40.39 o 
   3   6  21      160.27      158.09     40.07 o 
   4   6  21      558.76      716.21     86.21 o 
   5   6  21        8.47       67.74     46.06 o 
   6   6  21       58.54      167.81     60.24 o 
  -7   7  21        8.67      -12.78     69.51 o 
  -6   7  21       45.98       -2.40     62.05 o 
  -5   7  21      561.39      611.82     92.32 o 
  -4   7  21      135.11      201.79     83.62 o 
  -3   7  21       60.22       -0.23     49.93 o 
  -2   7  21      259.04      288.44     79.66 o 
  -1   7  21       26.93       38.38     49.95 o 
   0   7  21      154.36      104.81     51.12 o 
   1   7  21      189.24      194.30     51.38 o 
   2   7  21        0.62        9.75     39.74 o 
   3   7  21        7.35      -39.37     39.37 o 
   4   7  21       92.52      165.09     43.39 o 
   5   7  21      224.18      241.45     58.39 o 
   6   7  21       64.30      131.36     62.09 o 
  -7   8  21        0.01      -70.67     70.67 o 
  -6   8  21       39.50       26.26     65.49 o 
  -5   8  21       27.20       60.22     85.02 o 
  -4   8  21        8.96       39.24     86.32 o 
  -3   8  21        6.77      -50.79     50.79 o 
  -2   8  21       16.52       51.12     52.06 o 
  -1   8  21       55.59        1.84     49.56 o 
   0   8  21       65.68       13.29     49.33 o 
   1   8  21       30.53       -9.78     46.99 o 
   2   8  21        3.24       11.76     40.05 o 
   3   8  21       19.47        9.41     40.81 o 
   4   8  21       54.93       82.64     43.21 o 
   5   8  21       20.76        2.11     58.48 o 
  -6   9  21       54.73      -13.10     67.80 o 
  -5   9  21       84.03      211.11     64.97 o 
  -4   9  21        9.72      -81.88     82.75 o 
  -3   9  21        0.37      -59.52     77.71 o 
  -2   9  21        0.21       31.73     57.08 o 
  -1   9  21        4.63       41.37     50.26 o 
   0   9  21      148.48      177.94     52.16 o 
   1   9  21        1.43      -10.53     97.02 o 
   2   9  21       78.06       59.57     40.59 o 
   3   9  21        3.79       40.51     50.81 o 
   4   9  21       57.04      129.71     46.22 o 
   5   9  21       10.92       52.94     59.20 o 
  -5  10  21       59.57      138.99     66.07 o 
  -4  10  21      127.41      -18.97     84.84 o 
  -3  10  21      146.63       60.30     83.10 o 
  -2  10  21       27.50      -78.49     78.49 o 
  -1  10  21      332.87      292.35     55.13 o 
   0  10  21      318.22      374.12     56.89 o 
   1  10  21      278.94      285.48     56.58 o 
   2  10  21      134.91      177.21     45.08 o 
   3  10  21      136.99      226.58     48.39 o 
   4  10  21      200.86      231.33     59.25 o 
  -5  11  21      635.89      683.08     76.82 o 
  -4  11  21      103.73      151.50     95.11 o 
  -3  11  21        1.19      -67.79     88.93 o 
  -2  11  21       53.58       24.02     84.49 o 
  -1  11  21      263.83      300.03     57.87 o 
   0  11  21        2.39       45.32     54.80 o 
   1  11  21       58.56       80.78     55.07 o 
   2  11  21        3.45      -11.29     43.83 o 
   3  11  21       23.79      -45.55     55.93 o 
   4  11  21      162.46      274.76     61.48 o 
  -4  12  21       75.48      134.06     70.14 o 
  -3  12  21        6.20       20.71     89.80 o 
  -2  12  21       42.48       -0.17     87.89 o 
  -1  12  21        8.44       80.93     81.80 o 
   0  12  21      276.10      321.03     57.04 o 
   1  12  21       27.32       28.19     69.79 o 
   2  12  21        0.52       26.76     47.50 o 
   3  12  21       10.18      -37.06     59.02 o 
  -2  13  21        3.34      -55.43     90.76 o 
  -1  13  21       63.95      189.52     86.76 o 
   0  13  21       65.99       69.44     82.49 o 
   1  13  21       59.34       25.17     58.85 o 
  -7   0  22       73.35       44.38     93.37 o 
  -6   0  22      830.99      921.07    103.90 o 
  -5   0  22      125.16      159.94     81.27 o 
  -4   0  22       42.66      -40.64     79.01 o 
  -3   0  22      171.89      155.15     72.40 o 
  -2   0  22     1960.60     2084.23    104.51 o 
  -1   0  22      321.67      355.46     70.66 o 
   0   0  22        2.87       59.95     65.00 o 
   1   0  22       59.93       96.50     69.53 o 
   2   0  22       98.23      187.35     74.40 o 
   3   0  22      456.59      362.08     77.18 o 
   4   0  22      502.56      640.97     82.75 o 
   5   0  22        2.10       48.12     71.53 o 
   6   0  22       28.22       70.92     75.18 o 
  -7   1  22      239.59      345.52     70.66 o 
  -6   1  22       20.59      -58.70     58.70 o 
  -5   1  22       23.77       13.78     58.33 o 
  -4   1  22      119.84      121.08     54.62 o 
  -3   1  22      144.83      115.66     51.58 o 
  -2   1  22        3.33       -6.44     47.75 o 
  -1   1  22     1492.52     1540.62     66.42 o 
   0   1  22        0.85       -9.12     46.66 o 
   1   1  22       59.43       70.05     45.75 o 
   2   1  22      541.65      577.50     70.96 o 
   3   1  22      547.38      649.63     83.54 o 
   4   1  22       21.47       65.49     68.95 o 
   5   1  22        7.77      -26.14     48.01 o 
   6   1  22      297.75      385.99     54.45 o 
  -7   2  22       17.15       83.62     97.20 o 
  -6   2  22       59.12       77.89     60.63 o 
  -5   2  22        3.87       -2.09     54.50 o 
  -4   2  22       74.98      115.44     52.07 o 
  -3   2  22       90.68       82.82     51.23 o 
  -2   2  22      679.93      698.29     57.72 o 
  -1   2  22        2.17       18.22     45.47 o 
   0   2  22      475.53      606.11     56.56 o 
   1   2  22        4.20      -25.41     47.12 o 
   2   2  22      130.84      135.75     49.98 o 
   3   2  22       93.77       66.61     51.12 o 
   4   2  22       35.30       54.02     42.19 o 
   5   2  22        6.16      -42.35     42.35 o 
   6   2  22       11.22       48.39     90.28 o 
  -7   3  22        3.03      -21.67     98.85 o 
  -6   3  22        5.63      107.38     86.15 o 
  -5   3  22      220.51      198.47    113.95 o 
  -4   3  22       85.96      120.70     49.10 o 
  -3   3  22       45.05       55.09     50.82 o 
  -2   3  22      125.24      170.84     96.24 o 
  -1   3  22       35.08       69.25     48.02 o 
   0   3  22       59.96       41.22     47.56 o 
   1   3  22       26.96       41.54     46.82 o 
   2   3  22       16.56       18.85     49.68 o 
   3   3  22        6.10       42.46     50.67 o 
   4   3  22      163.75      201.32     43.87 o 
   5   3  22      511.20      582.43     49.12 o 
   6   3  22       31.91        0.15     46.56 o 
  -7   4  22       85.67       89.45    101.64 o 
  -5   4  22      262.68      280.94     58.12 o 
  -4   4  22      153.04      104.06     52.26 o 
  -3   4  22        4.53       14.53     75.10 o 
  -2   4  22       64.01      111.30     50.77 o 
  -1   4  22      331.78      292.62     85.15 o 
   0   4  22      203.84      261.55     64.87 o 
   1   4  22        6.05       65.99     48.07 o 
   2   4  22        1.51        8.49     48.75 o 
   3   4  22        5.53       -6.66     41.52 o 
   4   4  22        2.09      -28.68     41.67 o 
   5   4  22       25.29       28.80     48.57 o 
   6   4  22      306.03      296.99     50.00 o 
  -7   5  22       92.68      205.53    107.29 o 
  -6   5  22       79.80      116.52     96.68 o 
  -5   5  22        0.08      133.31     88.15 o 
  -4   5  22        1.29       79.16     52.91 o 
  -3   5  22        0.48      -13.32     50.97 o 
  -2   5  22       16.56      -44.49     48.30 o 
  -1   5  22       62.00       32.88     50.14 o 
   0   5  22       21.60        9.00     48.12 o 
   1   5  22       22.92       42.10     70.61 o 
   2   5  22      217.63      222.95     56.91 o 
   3   5  22      138.38      149.67     41.53 o 
   4   5  22       45.75       29.80     43.56 o 
   5   5  22        5.96       27.98     53.89 o 
   6   5  22       24.74      -16.65     49.05 o 
  -7   6  22        4.84       41.33    104.42 o 
  -6   6  22        6.99      -51.69     91.80 o 
  -5   6  22        3.91      -90.41     90.76 o 
  -4   6  22      101.08      170.98     62.35 o 
  -3   6  22        4.57      -29.68     51.23 o 
  -2   6  22      103.40      160.55     77.18 o 
  -1   6  22       63.07       86.42     51.97 o 
   0   6  22      113.53       72.01     57.04 o 
   1   6  22       43.44      -48.84     48.84 o 
   2   6  22       40.06        7.67     49.33 o 
   3   6  22       64.39       35.11     41.12 o 
   4   6  22       20.93       36.77     43.41 o 
   5   6  22      135.24      191.13     49.24 o 
  -6   7  22       15.42       39.16     98.07 o 
  -5   7  22       63.72      200.05     90.67 o 
  -4   7  22        1.99      -24.10     84.58 o 
  -3   7  22      298.85      274.86     56.85 o 
  -2   7  22       63.91       50.07     52.36 o 
  -1   7  22       24.27       99.01     53.33 o 
   0   7  22        3.07       14.88     52.44 o 
   1   7  22      181.05      154.70     51.84 o 
   2   7  22       10.49        8.04     51.34 o 
   3   7  22        0.75      -13.64     42.48 o 
   4   7  22      400.44      414.01     59.62 o 
   5   7  22      304.92      388.07     73.69 o 
  -6   8  22        0.30       47.77     95.37 o 
  -5   8  22      370.40      331.62     97.63 o 
  -4   8  22      565.50      635.22     96.41 o 
  -3   8  22       65.27       51.60     84.58 o 
  -2   8  22        1.77       40.10     52.87 o 
  -1   8  22      335.26      406.55     59.01 o 
   0   8  22      369.55      460.51     84.80 o 
   1   8  22        1.86        2.62     50.16 o 
   2   8  22       65.05       52.25     42.99 o 
   3   8  22        5.15      -20.72     43.61 o 
   4   8  22       93.51      154.39     47.75 o 
   5   8  22      181.12      163.94    103.90 o 
  -5   9  22      259.77      295.42     98.59 o 
  -4   9  22       23.01      148.28     89.89 o 
  -2   9  22        5.54      -53.93     53.93 o 
  -1   9  22       50.00       78.01     53.47 o 
   0   9  22       94.62       72.33     54.60 o 
   1   9  22      277.05      232.62     53.57 o 
   2   9  22       47.11       52.65     46.15 o 
   3   9  22        2.39       -4.90     44.58 o 
   4   9  22      455.60      398.90     52.66 o 
  -4  10  22      182.89      243.21     96.50 o 
  -3  10  22        0.54      -84.67     84.67 o 
  -2  10  22       89.05      170.12     84.84 o 
  -1  10  22       44.89       78.39     57.02 o 
   0  10  22      217.13      144.78     56.89 o 
   1  10  22        0.58      -75.44     75.44 o 
   2  10  22        0.84       72.29     46.14 o 
   3  10  22       59.30      -21.12     51.98 o 
  -4  11  22       54.59      118.60     97.81 o 
  -3  11  22      203.87      361.73     97.02 o 
  -2  11  22        0.14      179.08     89.37 o 
  -1  11  22      156.00      133.76     58.23 o 
   0  11  22       28.92       86.96     59.11 o 
   1  11  22       21.11      -18.04     58.77 o 
   2  11  22        3.30       20.65     81.62 o 
   3  11  22       10.70       40.19     60.93 o 
  -2  12  22      287.52      307.87     95.20 o 
  -1  12  22      121.94      118.52     89.11 o 
   0  12  22        1.85      -91.06     91.06 o 
   1  12  22       22.81      136.76     62.07 o 
  -7   1  23       83.44       -0.35     96.94 o 
  -6   1  23        0.49       50.54     68.84 o 
  -5   1  23        2.53       -7.32     61.13 o 
  -4   1  23       10.68      -27.49     53.57 o 
  -3   1  23        0.29       -5.87     50.85 o 
  -2   1  23      180.01      208.98     51.15 o 
  -1   1  23      313.72      390.09     52.87 o 
   0   1  23      116.14       61.80     50.82 o 
   1   1  23       12.70      -19.34     49.44 o 
   2   1  23      174.06      141.23     52.60 o 
   3   1  23      258.68      328.29     59.61 o 
   4   1  23       24.20       33.20     54.15 o 
   5   1  23       22.78       34.67     95.02 o 
   6   1  23        0.91      -50.47     53.64 o 
  -7   2  23      234.81      378.96     97.28 o 
  -6   2  23      251.67      160.60     65.76 o 
  -5   2  23      326.09      386.56     63.13 o 
  -4   2  23        3.34      -34.63     52.98 o 
  -3   2  23      107.04      151.81     87.84 o 
  -2   2  23      856.53      895.93     61.86 o 
  -1   2  23        8.38        9.84     52.73 o 
   0   2  23        0.54      -48.48     48.48 o 
   1   2  23       66.54       74.67     64.61 o 
   2   2  23       64.08       42.40     50.76 o 
   3   2  23      184.26      300.44     57.13 o 
   4   2  23       95.53      110.40     47.24 o 
   5   2  23       27.00       87.35     54.95 o 
   6   2  23       58.24       54.48     57.99 o 
  -6   3  23        4.57       48.90     87.89 o 
  -5   3  23      288.09      358.93     61.53 o 
  -4   3  23       10.92      -55.23     56.11 o 
  -3   3  23       11.70       71.16     53.42 o 
  -2   3  23      143.22      167.05     54.79 o 
  -1   3  23     1070.24     1056.67     63.10 o 
   0   3  23       11.55      -40.17     48.82 o 
   1   3  23       76.31       -2.47     50.28 o 
   2   3  23      355.55      378.38     55.47 o 
   3   3  23      212.27      247.59     57.31 o 
   4   3  23       24.40       84.32     57.01 o 
   5   3  23        0.60       50.49     53.83 o 
  -5   4  23        3.03       -2.54     60.26 o 
  -4   4  23       57.55      -33.62     54.43 o 
  -3   4  23        4.75       56.09     55.43 o 
  -2   4  23       35.37       57.72     54.03 o 
  -1   4  23       67.18       62.47     68.61 o 
   0   4  23      502.98      578.68     58.54 o 
   1   4  23       28.84      -20.78     49.65 o 
   2   4  23      169.99      163.54     52.42 o 
   3   4  23       21.44       91.15     52.82 o 
   4   4  23      310.92      299.14     47.54 o 
   5   4  23       50.49       57.30     47.79 o 
  -6   5  23        1.08      -98.68     98.68 o 
  -5   5  23       43.92      -57.08     86.15 o 
  -4   5  23       15.55      -45.82     55.12 o 
  -3   5  23      292.57      302.73     57.45 o 
  -2   5  23        0.12       16.75     53.49 o 
  -1   5  23        7.84       40.68     54.44 o 
   0   5  23      454.15      469.61    101.16 o 
   1   5  23      539.94      641.82     71.35 o 
   2   5  23        2.68      -19.59     59.30 o 
   3   5  23       89.11      173.77     46.84 o 
   4   5  23      172.57      365.41    159.14 o 
   5   5  23      226.79      216.99     50.78 o 
  -6   6  23       19.07       -1.74     97.46 o 
  -5   6  23      205.52      196.40     91.28 o 
  -4   6  23      513.19      640.99     64.39 o 
  -3   6  23        1.21      -53.19     53.65 o 
  -2   6  23        1.67       22.91     55.72 o 
  -1   6  23      132.74       79.29     54.49 o 
   0   6  23      306.16      238.04     54.48 o 
   1   6  23       73.79      147.73     54.27 o 
   2   6  23      352.53      344.24     55.16 o 
   3   6  23       14.44       46.19     85.54 o 
   4   6  23        0.22       24.01     47.57 o 
   5   6  23      205.11      163.47     52.00 o 
  -5   7  23        2.08      129.57     95.63 o 
  -4   7  23       45.57      -54.56     89.11 o 
  -3   7  23      370.09      398.01     60.96 o 
  -2   7  23       26.49       39.18     56.43 o 
  -1   7  23      152.45      119.35     55.66 o 
   0   7  23      258.60      228.55     56.81 o 
   1   7  23      337.41      524.38     58.66 o 
   2   7  23      122.19      114.24     55.43 o 
   3   7  23       37.52       48.95     56.96 o 
   4   7  23       96.42      156.74     62.44 o 
  -5   8  23        5.87      -20.19     96.07 o 
  -4   8  23       81.64      246.43     97.02 o 
  -3   8  23        2.28      -65.96     82.84 o 
  -2   8  23        4.22      -19.93     67.74 o 
  -1   8  23       34.14       72.42     58.42 o 
   0   8  23        0.66      -54.41     54.41 o 
   1   8  23       12.00      -72.75     78.14 o 
   2   8  23      146.36      139.17     56.64 o 
   3   8  23        4.19       -9.79     46.13 o 
   4   8  23       17.86       41.52     49.79 o 
  -4   9  23        9.82      -53.86     94.24 o 
  -3   9  23       33.25      116.43     90.24 o 
  -2   9  23       43.61       16.33     58.43 o 
  -1   9  23      130.30      109.02     58.23 o 
   0   9  23       56.82        5.05     58.63 o 
   1   9  23       49.04      120.41     54.70 o 
   2   9  23      130.05      192.05     57.00 o 
   3   9  23       13.18       69.15     47.95 o 
  -3  10  23       45.48      188.13     96.94 o 
  -2  10  23       16.99      129.83     91.63 o 
  -1  10  23       34.48       73.53     62.52 o 
   0  10  23       92.67       95.52     58.93 o 
   1  10  23        0.57       61.58     59.81 o 
   2  10  23       53.76       75.27    101.33 o 
  -2  11  23       26.60      -88.41     88.41 o 
  -1  11  23        3.96      -51.60     87.10 o 
   0  11  23       40.08      171.93     63.44 o 
   1  11  23      153.06      322.57     95.28 o 
  -6   0  24      372.60      346.85    109.64 o 
  -5   0  24       12.86       14.88     94.50 o 
  -4   0  24       49.19        2.96     79.71 o 
  -3   0  24        0.61      142.10     76.57 o 
  -2   0  24      263.29      367.39     79.88 o 
  -1   0  24      155.16      235.03     75.18 o 
   0   0  24      790.12      789.33     88.24 o 
   1   0  24        7.83      -16.27     75.53 o 
   2   0  24        2.69      -20.97     79.01 o 
   3   0  24      235.23      161.33     81.27 o 
   4   0  24      317.24      440.22     89.98 o 
   5   0  24        4.22      -45.94     78.84 o 
  -6   1  24       37.74       25.74    114.17 o 
  -5   1  24      649.48      782.70     72.09 o 
  -4   1  24       35.44       26.00     57.80 o 
  -3   1  24        0.04      -33.61     54.72 o 
  -2   1  24      277.85      390.31     56.75 o 
  -1   1  24      767.29      850.96     62.55 o 
   0   1  24       18.06       28.56     71.14 o 
   1   1  24      144.76      129.32     54.02 o 
   2   1  24       54.04      151.62     68.22 o 
   3   1  24        8.32      325.55    257.09 o 
   4   1  24       68.57      167.08     59.28 o 
   5   1  24      108.66       49.68     58.21 o 
  -6   2  24      155.58      260.41    119.91 o 
  -5   2  24       10.02       64.31     63.77 o 
  -4   2  24       91.74      128.80     59.84 o 
  -3   2  24        1.14       34.32     56.00 o 
  -2   2  24       67.75      121.43     52.31 o 
  -1   2  24       68.43        2.48     51.27 o 
   0   2  24      141.50      157.16     53.98 o 
   1   2  24       15.57      -52.36     52.36 o 
   2   2  24       21.63       61.30     57.61 o 
   3   2  24       30.09      122.73     56.66 o 
   4   2  24       14.42      -16.11     57.95 o 
   5   2  24       23.52       15.11     58.42 o 
  -6   3  24        0.29      -97.02     97.02 o 
  -5   3  24       28.00       -4.15     62.19 o 
  -4   3  24       83.34       25.30     70.01 o 
  -3   3  24      139.82      212.23     57.34 o 
  -2   3  24      109.64       45.59     54.41 o 
  -1   3  24        1.72      105.22     52.73 o 
   0   3  24      135.06      103.86     53.67 o 
   1   3  24       73.84      135.15     53.50 o 
   2   3  24       15.47       53.87     55.61 o 
   3   3  24       90.08       83.50     57.24 o 
   4   3  24        9.16      -25.63     57.11 o 
  -5   4  24       14.19      -47.39     60.35 o 
  -4   4  24       33.74       96.01     60.21 o 
  -3   4  24       37.58       12.85     55.66 o 
  -2   4  24       33.71       30.94     54.32 o 
  -1   4  24       57.64       21.65     54.40 o 
   0   4  24        5.76       42.61     52.45 o 
   1   4  24        8.96      -24.89     52.29 o 
   2   4  24      158.82      121.36     56.69 o 
   3   4  24       50.78      -42.82     55.55 o 
   4   4  24      141.74      169.85     50.37 o 
  -5   5  24       22.21      -21.84     89.80 o 
  -4   5  24       83.36      151.43     59.95 o 
  -3   5  24       10.43       29.54     58.54 o 
  -2   5  24       67.50       49.07     58.49 o 
  -1   5  24       85.64       98.28     96.98 o 
   0   5  24       20.34        7.80     54.82 o 
   1   5  24        3.95       39.01     55.53 o 
   2   5  24       21.52       62.85     62.17 o 
   3   5  24       19.96       37.66     56.76 o 
   4   5  24       21.98        5.33     49.46 o 
  -5   6  24       40.93       21.32     93.80 o 
  -4   6  24       37.75       20.54     90.15 o 
  -3   6  24        0.01       17.67     59.30 o 
  -2   6  24       27.04       69.92     83.06 o 
  -1   6  24       14.00        6.35     75.18 o 
   0   6  24       10.48       -8.01     77.36 o 
   1   6  24       38.85        4.24     55.10 o 
   2   6  24        0.38      -12.27     60.17 o 
   3   6  24       52.20       42.28     57.71 o 
   4   6  24       49.39      101.10     51.21 o 
  -4   7  24        5.79       47.08     91.89 o 
  -3   7  24      421.26      539.17     67.02 o 
  -2   7  24       41.29       39.72     61.07 o 
  -1   7  24       17.16       61.29     60.43 o 
   0   7  24      182.62      201.10     60.67 o 
   1   7  24       40.30      -55.75     55.75 o 
   2   7  24       24.09      -38.91     57.27 o 
   3   7  24      162.38      175.33     99.37 o 
  -3   8  24        0.27       73.18     92.32 o 
  -2   8  24       55.83       74.22     76.40 o 
  -1   8  24       28.55        0.71     60.33 o 
   0   8  24        8.13       37.69     58.19 o 
   1   8  24       96.48      201.95    133.48 o 
   2   8  24      550.82      590.22     71.22 o 
  -2   9  24       24.00       43.55     63.75 o 
  -1   9  24        2.01      -37.62     62.10 o 
   0   9  24      116.35      -12.53     62.55 o 
   1   9  24      235.18      309.25     61.93 o 
  -5   1  25       32.58       -5.32     63.99 o 
  -4   1  25      108.23       46.90     75.66 o 
  -3   1  25       43.24       43.86     84.58 o 
  -2   1  25       21.57      -34.63     53.65 o 
  -1   1  25       50.65      112.87     54.70 o 
   0   1  25       20.71      -24.95     52.76 o 
   1   1  25        6.31      -15.13     55.64 o 
   2   1  25        6.91      -56.86     57.68 o 
   3   1  25       31.93      132.65     60.37 o 
   4   1  25       93.03      126.06     62.84 o 
  -5   2  25       48.20      149.62     71.75 o 
  -4   2  25       43.92       93.48     64.87 o 
  -3   2  25       26.62      109.05     59.42 o 
  -2   2  25        2.89      -14.08     53.69 o 
  -1   2  25      267.97      305.05    130.05 o 
   0   2  25      317.99      376.25     59.82 o 
   1   2  25        5.10      -38.73     56.30 o 
   2   2  25       43.90       69.46     58.51 o 
   3   2  25       62.20       90.75     62.96 o 
   4   2  25      179.32      172.21     95.02 o 
  -5   3  25      165.88       66.96     94.80 o 
  -4   3  25       10.43       26.30     61.77 o 
  -3   3  25       43.39       58.10     60.06 o 
  -2   3  25      128.35      169.86     84.32 o 
  -1   3  25      224.43      223.83     57.62 o 
   0   3  25        1.25      -39.24     55.33 o 
   1   3  25       52.16       65.24     63.48 o 
   2   3  25        3.25      -26.37     58.64 o 
   3   3  25       38.97      -12.78     58.95 o 
  -4   4  25      298.69      278.68     66.60 o 
  -3   4  25        7.25      -36.10     62.39 o 
  -2   4  25      135.03      160.03     60.71 o 
  -1   4  25        3.69      -31.46     56.67 o 
   0   4  25      153.84      171.09     57.96 o 
   1   4  25        1.81       27.63     55.92 o 
   2   4  25       47.64      172.85     59.46 o 
   3   4  25      205.37      213.84     89.71 o 
  -4   5  25      108.13       37.08     66.88 o 
  -3   5  25      309.13      293.85     64.09 o 
  -2   5  25        2.32       14.81     60.56 o 
  -1   5  25      142.64       99.24     58.19 o 
   0   5  25        2.62      -24.96     58.14 o 
   1   5  25       30.16       33.98     65.61 o 
   2   5  25       98.09      109.42     60.36 o 
   3   5  25       35.62       39.29     63.06 o 
  -3   6  25      133.20       78.83     65.66 o 
  -2   6  25      573.29      632.05     73.75 o 
  -1   6  25      175.99      253.11     62.68 o 
   0   6  25       84.24      186.31     60.17 o 
   1   6  25      135.91      149.58     59.11 o 
   2   6  25      353.03      361.30     62.13 o 
  -2   7  25       86.92       66.66     65.28 o 
  -1   7  25        2.62       21.58     63.56 o 
   0   7  25       36.67       55.60     60.84 o 
   1   7  25       45.45       79.07     60.67 o 
  -1   8  25        0.00      -61.94     61.94 o 
  -3   0  26      144.22       93.80     88.06 o 
  -2   0  26       97.11       75.97     84.06 o 
  -1   0  26      430.25      562.39     88.15 o 
   0   0  26      600.84      534.20     93.98 o 
   1   0  26        2.30      -38.64     82.06 o 
   2   0  26       29.37       95.28     89.89 o 
  -3   1  26       47.01      314.34    116.86 o 
  -2   1  26       11.95      -54.35     57.89 o 
  -1   1  26       18.64        7.72     58.43 o 
   0   1  26      116.24       90.66     93.24 o 
   1   1  26      193.62      257.57     63.95 o 
   2   1  26       51.08      125.56     63.40 o 
  -3   2  26       13.43        2.35     60.58 o 
  -2   2  26       50.96      119.51     58.75 o 
  -1   2  26       33.32       47.93     59.19 o 
   0   2  26      124.85      174.72     59.68 o 
   1   2  26        3.52       23.03     60.36 o 
   2   2  26       34.30      -10.69     77.27 o 
  -3   3  26        0.35      -62.40     62.61 o 
  -2   3  26        0.29       65.12     59.65 o 
  -1   3  26      134.21      232.77     66.57 o 
   0   3  26        5.84       12.79     59.59 o 
   1   3  26       41.85       -2.61     84.49 o 
   2   3  26       42.99       45.61     81.71 o 
  -2   4  26      180.60      198.01     64.62 o 
  -1   4  26       45.99      106.16     87.63 o 
   0   4  26       61.83       31.90     60.82 o 
   1   4  26       29.36        7.58     59.83 o 
  -2   5  26        1.02      -83.01     83.01 o 
  -1   5  26        3.14        6.67     62.91 o 
   0   5  26       55.82       33.67     60.76 o 
                                                 
